# Supplementary material for: Integrating multi-modal omics to identify therapeutic atherosclerosis pathways for coronary heart disease
Source: eBioMedicine. 2025 Oct 15;121:105966. doi: 10.1016/j.ebiom.2025.105966 (PMC12553007; doi:10.1016/j.ebiom.2025.105966)
Supplement: Appendix Tables S1–S14 [file mmc1.xlsx]

## Sheet: Content
Content
Table S1. Metabolism breakdown product information
Table S2. Full MR results testing for the effect of metabolism breakdown products on CHD
Table S3. Final results of all MRs per prioritised protein
Table S4. Replicates of the proteins associated with CHD
Table S5. Replicates of the proteins associated with metabolism breakdown products
Table S6. Associations between protein expression levels and Plaque Vulnerability Index
Table S7. Associations between mRNA expression levels and Plaque Vulnerability Index
Table S8. Associations between protein expression levels and Plaque Vulnerability Index in subgroups (sex, age, and diabetes status)
Table S9. Associations between mRNA expression levels and Plaque Vulnerability Index in subgroups (sex, age, and diabetes status)
Table S10. Differential expression results per gene with proportion and average gene expression across different cell types
Table S11. Druggability results of the prioritised proteins
Table S12. Frequency of indication and side-effects
Table S13. Enrichment analysis of metabolites linked to PVI proteins
Table S14. Reactome pathway enrichment

## Sheet: Table S1
Metabolism breakdown product*	Full name*	Metabolism class*	Process*	COMP ID	CHEM ID	Platform	m/z	Retention index	Ionization mode	Adduct
4-hydroxycinnamate sulfate	4-hydroxycinnamate sulfate	Amino Acid	Tyrosine Metabolism	48410	100006095	LC/MS Neg	242.997	1000	NEG	[M-H]-
N-acetyl-3-methylhistidine	N-acetyl-3-methylhistidine*	Amino Acid	Histidine Metabolism	43256	100002204	LC/MS Neg	210.088	1360	NEG	[M-H]-
5-oxoproline	5-oxoproline	Amino Acid	Glutathione Metabolism	1494	1021	LC/MS Neg	128.035	738.5	NEG	[M-H]-
Cystathionine	Cystathionine	Amino Acid	Methionine, Cysteine, SAM and Taurine Metabolism	15705	310	LC/MS Pos Early	223.075	2270	POS	[M+H]+
M-tyramine	M-tyramine	Amino Acid	Tyrosine Metabolism	39581	100002797	LC/MS Pos Early	138.091	2701	POS	[M+H]+
Gamma-carboxyglutamate	Gamma-carboxyglutamate	Amino Acid	Glutamate Metabolism	38754	100002679	LC/MS Pos Early	192.05	903	POS	[M+H]+
N-acetylthreonine	N-acetylthreonine	Amino Acid	Glycine, Serine and Threonine Metabolism	33939	100001274	LC/MS Polar	160.061	1700	-	-
N-acetylthreonine	N-acetylthreonine	Amino Acid	Glycine, Serine and Threonine Metabolism	33939	100001274	LC/MS Neg	160.061	821.6	NEG	[M-H]-
2-methylbutyrylcarnitine	2-methylbutyrylcarnitine (C5)	Amino Acid	Leucine, Isoleucine and Valine Metabolism	45095	100001509	LC/MS Pos Early	246.17	3050	POS	[M+H]+
Arginine	Arginine	Amino Acid	Urea cycle; Arginine and Proline Metabolism	1638	231	LC/MS Pos Early	175.119	2825	POS	[M+H]+
Hydroxyasparagine*	Hydroxyasparagine**	Amino Acid	Alanine and Aspartate Metabolism	62060	100020205	LC/MS Pos Early	149.056	1149	POS	[M+H]+
Cysteinylglycine	Cysteinylglycine	Amino Acid	Glutathione Metabolism	35637	278	LC/MS Pos Early	179.048	2132	POS	[M+H]+
3-methylhistidine	3-methylhistidine	Amino Acid	Histidine Metabolism	15677	100000042	LC/MS Neg	168.078	906.3	NEG	[M-H]-
Homocarnosine	Homocarnosine	Amino Acid	Histidine Metabolism	1633	41	LC/MS Polar	239.115	3938.7	-	-
N-methylhydantoin	N-methylhydantoin	Amino Acid	Creatine Metabolism	40006	100002557	LC/MS Neg	113.036	1425	NEG	[M-H]-
Alpha-ketoglutaramate*	Alpha-ketoglutaramate**	Amino Acid	Glutamate Metabolism	62101	100002397	LC/MS Polar	144.03	1916	-	-
Alpha-ketoglutaramate*	Alpha-ketoglutaramate**	Amino Acid	Glutamate Metabolism	62101	100002397	LC/MS Neg	144.03	711	NEG	[M-H]-
3-hydroxykynurenine	3-hydroxykynurenine	Amino Acid	Tryptophan Metabolism	22110	100000986	LC/MS Pos Early	225.087	2536	POS	[M+H]+
Lysine	Lysine	Amino Acid	Lysine Metabolism	1301	407	LC/MS Pos Early	147.113	2850	POS	[M+H]+
4-hydroxyphenylpyruvate	4-hydroxyphenylpyruvate	Amino Acid	Tyrosine Metabolism	1669	1141	LC/MS Neg	179.035	1690	NEG	[M-H]-
N-methyltaurine	N-methyltaurine	Amino Acid	Methionine, Cysteine, SAM and Taurine Metabolism	42989	100004056	LC/MS Polar	138.023	1650	-	-
Methionine	Methionine	Amino Acid	Methionine, Cysteine, SAM and Taurine Metabolism	1302	415	LC/MS Pos Early	150.058	2526	POS	[M+H]+
Dimethylglycine	Dimethylglycine	Amino Acid	Glycine, Serine and Threonine Metabolism	5086	806	LC/MS Pos Early	104.071	1104	POS	[M+H]+
N-formylmethionine	N-formylmethionine	Amino Acid	Methionine, Cysteine, SAM and Taurine Metabolism	2829	194	LC/MS Neg	176.039	1543.8	NEG	[M-H]-
N-acetyl-3-methylhistidine	N-acetyl-3-methylhistidine*	Amino Acid	Histidine Metabolism	43256	100002204	LC/MS Pos Early	212.103	2056	POS	[M+H]+
Phenyllactate	Phenyllactate (PLA)	Amino Acid	Phenylalanine Metabolism	22130	100000774	LC/MS Neg	165.056	2208	NEG	[M-H]-
Ethylmalonate	Ethylmalonate	Amino Acid	Leucine, Isoleucine and Valine Metabolism	15765	2054	LC/MS Polar	131.035	2785	-	-
2-methylserine	2-methylserine	Amino Acid	Glycine, Serine and Threonine Metabolism	53229	100009246	LC/MS Pos Early	120.066	1652	POS	[M+H]+
N-acetylcarnosine	N-acetylcarnosine	Amino Acid	Histidine Metabolism	43488	100004046	LC/MS Polar	267.11	2287	-	-
N-acetylcarnosine	N-acetylcarnosine	Amino Acid	Histidine Metabolism	43488	100004046	LC/MS Neg	267.11	1235	NEG	[M-H]-
Valine	Valine	Amino Acid	Leucine, Isoleucine and Valine Metabolism	1649	566	LC/MS Polar	116.072	2135	-	-
Valine	Valine	Amino Acid	Leucine, Isoleucine and Valine Metabolism	1649	566	LC/MS Pos Early	118.086	2479	POS	[M+H]+
3-methoxytyramine sulfate	3-methoxytyramine sulfate	Amino Acid	Tyrosine Metabolism	44618	100004634	LC/MS Neg	246.044	1722	NEG	[M-H]-
N2,N6-diacetyllysine	N2,N6-diacetyllysine	Amino Acid	Lysine Metabolism	48455	100006124	LC/MS Neg	229.119	1604	NEG	[M-H]-
5-methylthioadenosine	5-methylthioadenosine (MTA)	Amino Acid	Polyamine Metabolism	1419	212	LC/MS Pos Early	298.097	2752	POS	[M+H]+
Methionine sulfoxide	Methionine sulfoxide	Amino Acid	Methionine, Cysteine, SAM and Taurine Metabolism	18374	100000039	LC/MS Pos Early	166.053	1272	POS	[M+H]+
Methionine sulfoxide	Methionine sulfoxide	Amino Acid	Methionine, Cysteine, SAM and Taurine Metabolism	18374	100000039	LC/MS Pos Early	166.053	1272	POS	[M+H]+
S-adenosylmethionine	S-adenosylmethionine (SAM)	Amino Acid	Methionine, Cysteine, SAM and Taurine Metabolism	15915	1263	LC/MS Pos Early	399.144	3002	POS	[M+H]+
N-methylglutamate	N-methylglutamate	Amino Acid	Glutamate Metabolism	31532	100001131	LC/MS Polar	160.061	2900	-	-
N1,N12-diacetylspermine	N1,N12-diacetylspermine	Amino Acid	Polyamine Metabolism	52987	100002132	LC/MS Pos Early	287.244	3105	POS	[M+H]+
Phenol glucuronide	Phenol glucuronide	Amino Acid	Tyrosine Metabolism	52747	100006679	LC/MS Neg	269.067	1800	NEG	[M-H]-
Acisoga	Acisoga	Amino Acid	Polyamine Metabolism	43258	100004541	LC/MS Neg	183.114	2297	NEG	[M-H]-
Aspartate	Aspartate	Amino Acid	Alanine and Aspartate Metabolism	443	234	LC/MS Pos Early	134.045	1165	POS	[M+H]+
Homovanillate sulfate	Homovanillate sulfate	Amino Acid	Tyrosine Metabolism	38349	100002250	LC/MS Neg	261.007	1047	NEG	[M-H]-
Diacetylspermidine	Diacetylspermidine*	Amino Acid	Polyamine Metabolism	62105	100020242	LC/MS Pos Early	230.186	2510	POS	[M+H]+
Indoleacetylglycine	Indoleacetylglycine	Amino Acid	Tryptophan Metabolism	54730	100006730	LC/MS Neg	231.077	2610	NEG	[M-H]-
Trans-4-hydroxyproline	Trans-4-hydroxyproline	Amino Acid	Urea cycle; Arginine and Proline Metabolism	32306	1001	LC/MS Pos Early	132.065	1064	POS	[M+H]+
Tiglylcarnitine	Tiglylcarnitine (C5:1-DC)	Amino Acid	Leucine, Isoleucine and Valine Metabolism	35428	100001597	LC/MS Pos Early	244.154	2962	POS	[M+H]+
N-acetyltaurine	N-acetyltaurine	Amino Acid	Methionine, Cysteine, SAM and Taurine Metabolism	48187	100005466	LC/MS Polar	166.018	1249	-	-
N-acetyltaurine	N-acetyltaurine	Amino Acid	Methionine, Cysteine, SAM and Taurine Metabolism	48187	100005466	LC/MS Neg	166.018	800	NEG	[M-H]-
1-methylhistamine	1-methylhistamine	Amino Acid	Histidine Metabolism	43831	100001204	LC/MS Pos Early	126.103	3040	POS	[M+H]+
2,3-dihydroxy-2-methylbutyrate	2,3-dihydroxy-2-methylbutyrate	Amino Acid	Leucine, Isoleucine and Valine Metabolism	57547	100010869	LC/MS Neg	133.051	787	NEG	[M-H]-
Phenol glucuronide	Phenol glucuronide	Amino Acid	Tyrosine Metabolism	52747	100006679	LC/MS Polar	269.067	1522	-	-
Kynurenate	Kynurenate	Amino Acid	Tryptophan Metabolism	1417	98	LC/MS Neg	188.035	2224	NEG	[M-H]-
Kynurenate	Kynurenate	Amino Acid	Tryptophan Metabolism	1417	98	LC/MS Pos Early	190.05	2385	POS	[M+H]+
2-aminoadipate	2-aminoadipate	Amino Acid	Lysine Metabolism	6146	381	LC/MS Polar	160.061	3500	-	-
Homovanillate	Homovanillate (HVA)	Amino Acid	Tyrosine Metabolism	1101	117	LC/MS Neg	181.051	1649	NEG	[M-H]-
Alpha-hydroxyisovalerate	Alpha-hydroxyisovalerate	Amino Acid	Leucine, Isoleucine and Valine Metabolism	46537	100001300	LC/MS Polar	117.056	1052	-	-
Threonine	Threonine	Amino Acid	Glycine, Serine and Threonine Metabolism	1284	564	LC/MS Pos Early	120.066	1514	POS	[M+H]+
N-acetylvaline	N-acetylvaline	Amino Acid	Leucine, Isoleucine and Valine Metabolism	1591	1084	LC/MS Neg	158.082	1704	NEG	[M-H]-
4-hydroxyphenylacetate	4-hydroxyphenylacetate	Amino Acid	Phenylalanine Metabolism	541	144	LC/MS Neg	151.04	1361	NEG	[M-H]-
Dopamine	Dopamine	Amino Acid	Tyrosine Metabolism	12130	1748	LC/MS Pos Early	154.086	2385	POS	[M+H]+
N-carbamoylsarcosine	N-carbamoylsarcosine	Amino Acid	Creatine Metabolism	38696	100002606	LC/MS Pos Early	133.061	920	POS	[M+H]+
Ornithine	Ornithine	Amino Acid	Urea cycle; Arginine and Proline Metabolism	1493	444	LC/MS Pos Early	133.097	2800	POS	[M+H]+
N-acetyl-aspartyl-glutamate	N-acetyl-aspartyl-glutamate (NAAG)	Amino Acid	Glutamate Metabolism	35665	100001612	LC/MS Pos Early	305.098	1035	POS	[M+H]+
Kynurenine	Kynurenine	Amino Acid	Tryptophan Metabolism	15140	100000265	LC/MS Pos Early	209.092	2739	POS	[M+H]+
5-(galactosylhydroxy)-L-lysine	5-(galactosylhydroxy)-L-lysine	Amino Acid	Lysine Metabolism	43582	100002462	LC/MS Pos Early	325.161	2755	POS	[M+H]+
N-acetylleucine	N-acetylleucine	Amino Acid	Leucine, Isoleucine and Valine Metabolism	1587	1082	LC/MS Neg	172.098	2400	NEG	[M-H]-
Carboxyethyl-GABA	Carboxyethyl-GABA	Amino Acid	Glutamate Metabolism	40007	100003260	LC/MS Pos Early	176.092	2085	POS	[M+H]+
Imidazole propionate	Imidazole propionate	Amino Acid	Histidine Metabolism	40730	100003434	LC/MS Pos Early	141.066	2263	POS	[M+H]+
3-indoxyl sulfate	3-indoxyl sulfate	Amino Acid	Tryptophan Metabolism	27672	100000467	LC/MS Neg	212.002	2222.2	NEG	[M-H]-
4-acetamidobutanoate	4-acetamidobutanoate	Amino Acid	Polyamine Metabolism	1558	1113	LC/MS Pos Early	146.081	1350	POS	[M+H]+
Carnosine	Carnosine	Amino Acid	Histidine Metabolism	1768	249	LC/MS Pos Early	227.114	2942	POS	[M+H]+
4-hydroxyphenylacetatoylcarnitine	4-hydroxyphenylacetatoylcarnitine	Amino Acid	Tyrosine Metabolism	52932	-	LC/MS Pos Early	-	-	-	-
3-hydroxyphenylacetatoylcarnitine	3-hydroxyphenylacetatoylcarnitine	Amino Acid	Tyrosine Metabolism	52933	-	LC/MS Pos Early	-	-	-	-
N-acetyl kynurenine	N-acetyl kynurenine (2)	Amino Acid	Tryptophan Metabolism	-	-	-	-	-	-	-
Indole-3-carboxylic acid	Indole-3-carboxylic acid	Amino Acid	Tryptophan Metabolism	38116	-	LC/MS Neg	-	-	-	-
Hydantoin-5-propionic acid	Hydantoin-5-propionic acid	Amino Acid	Histidine Metabolism	40473	-	LC/MS Neg	-	-	-	-
P-cresol-glucuronide	P-cresol-glucuronide*	Amino Acid	Tyrosine Metabolism	48841	-	LC/MS Neg	-	-	-	-
N-trimethyl 5-aminovalerate	N-trimethyl 5-aminovalerate	Amino Acid	Lysine Metabolism	57687	-	LC/MS Pos Early	-	-	-	-
2-hydroxyphenylacetate	2-hydroxyphenylacetate	Amino Acid	Tyrosine Metabolism	1432	235	LC/MS Polar	151.04	858.6	-	-
Citramalate	Citramalate	Amino Acid	Glutamate Metabolism	22158	100000998	LC/MS Pos Early	166.071	1224	POS	[M+H]+
N-acetylasparagine	N-acetylasparagine	Amino Acid	Alanine and Aspartate Metabolism	33942	100001257	LC/MS Pos Early	175.071	785	POS	[M+H]+
3-hydroxy-2-ethylpropionate	3-hydroxy-2-ethylpropionate	Amino Acid	Leucine, Isoleucine and Valine Metabolism	32397	100001170	LC/MS Polar	117.056	1443.3	-	-
Cystine	Cystine	Amino Acid	Methionine, Cysteine, SAM and Taurine Metabolism	56	279	LC/MS Pos Early	241.031	2000	POS	[M+H]+
S-adenosylhomocysteine	S-adenosylhomocysteine (SAH)	Amino Acid	Methionine, Cysteine, SAM and Taurine Metabolism	42382	197	LC/MS Neg	383.114	1832.4	NEG	[M-H]-
Glutamate	Glutamate	Amino Acid	Glutamate Metabolism	57	561	LC/MS Pos Early	148.06	1500	POS	[M+H]+
Imidazole lactate	Imidazole lactate	Amino Acid	Histidine Metabolism	15716	100000263	LC/MS Pos Early	157.061	2040	POS	[M+H]+
3-methyl-2-oxovalerate	3-methyl-2-oxovalerate	Amino Acid	Leucine, Isoleucine and Valine Metabolism	15676	100000036	LC/MS Neg	129.056	2064.2	NEG	[M-H]-
N-acetylputrescine	N-acetylputrescine	Amino Acid	Polyamine Metabolism	37496	192	LC/MS Pos Early	131.118	2230	POS	[M+H]+
6-bromotryptophan	6-bromotryptophan	Amino Acid	Tryptophan Metabolism	62503	100020414	LC/MS Neg	280.993	3565	NEG	[M-H]-
2-methylbutyrylglycine	2-methylbutyrylglycine	Amino Acid	Leucine, Isoleucine and Valine Metabolism	31928	100001155	LC/MS Neg	158.082	1884	NEG	[M-H]-
N-acetylmethionine	N-acetylmethionine	Amino Acid	Methionine, Cysteine, SAM and Taurine Metabolism	1589	1083	LC/MS Polar	190.054	1155	-	-
N-acetylmethionine	N-acetylmethionine	Amino Acid	Methionine, Cysteine, SAM and Taurine Metabolism	1589	1083	LC/MS Neg	190.054	1787	NEG	[M-H]-
N2,N5-diacetylornithine	N2,N5-diacetylornithine	Amino Acid	Urea cycle; Arginine and Proline Metabolism	43591	100004575	LC/MS Neg	215.104	1367	NEG	[M-H]-
Isovalerylglutamine	Isovalerylglutamine	Amino Acid	Leucine, Isoleucine and Valine Metabolism	54913	100010859	LC/MS Neg	229.119	1956	NEG	[M-H]-
N-methylproline	N-methylproline	Amino Acid	Urea cycle; Arginine and Proline Metabolism	37431	100001956	LC/MS Pos Early	130.086	1335	POS	[M+H]+
N-acetylcysteine	N-acetylcysteine	Amino Acid	Methionine, Cysteine, SAM and Taurine Metabolism	1586	1107	LC/MS Neg	162.023	1108	NEG	[M-H]-
N2-acetyllysine	N2-acetyllysine	Amino Acid	Lysine Metabolism	36751	100001721	LC/MS Polar	187.109	3372.6	-	-
3-methylcrotonylglycine	3-methylcrotonylglycine	Amino Acid	Leucine, Isoleucine and Valine Metabolism	31940	100001149	LC/MS Pos Early	158.081	1980	POS	[M+H]+
Proline	Proline	Amino Acid	Urea cycle; Arginine and Proline Metabolism	1898	480	LC/MS Pos Early	116.071	1603	POS	[M+H]+
Homocitrulline	Homocitrulline	Amino Acid	Urea cycle; Arginine and Proline Metabolism	22138	100000963	LC/MS Pos Early	190.119	1908	POS	[M+H]+
Homocitrulline	Homocitrulline	Amino Acid	Urea cycle; Arginine and Proline Metabolism	22138	100000963	LC/MS Neg	188.104	789	NEG	[M-H]-
N-acetylserine	N-acetylserine	Amino Acid	Glycine, Serine and Threonine Metabolism	37076	100001851	LC/MS Polar	146.046	2000	-	-
Ethylmalonate	Ethylmalonate	Amino Acid	Leucine, Isoleucine and Valine Metabolism	15765	2054	LC/MS Polar	131.035	2785	-	-
N-acetylhistidine	N-acetylhistidine	Amino Acid	Histidine Metabolism	33946	100001293	LC/MS Polar	196.073	2088	-	-
Methylsuccinoylcarnitine	Methylsuccinoylcarnitine	Amino Acid	Leucine, Isoleucine and Valine Metabolism	53031	100009275	LC/MS Pos Early	276.144	2589	POS	[M+H]+
Anthranilate	Anthranilate	Amino Acid	Tryptophan Metabolism	57746	1258	LC/MS Pos Early	120.044	2606	POS	[M+H]+
N-acetylarginine	N-acetylarginine	Amino Acid	Urea cycle; Arginine and Proline Metabolism	33953	100001266	LC/MS Pos Early	217.13	2245	POS	[M+H]+
Catechol glucuronide	Catechol glucuronide	Amino Acid	Tyrosine Metabolism	53243	100009326	LC/MS Neg	285.062	1742	NEG	[M-H]-
1-methyl-4-imidazoleacetate	1-methyl-4-imidazoleacetate	Amino Acid	Histidine Metabolism	32350	100001208	LC/MS Pos Early	141.066	2064	POS	[M+H]+
3-methyl-2-oxobutyrate	3-methyl-2-oxobutyrate	Amino Acid	Leucine, Isoleucine and Valine Metabolism	44526	100000936	LC/MS Polar	115.04	911	-	-
3-hydroxyanthranilate	3-hydroxyanthranilate	Amino Acid	Tryptophan Metabolism	32353	243	LC/MS Pos Early	154.05	2407	POS	[M+H]+
Xanthurenate	Xanthurenate	Amino Acid	Tryptophan Metabolism	15679	100000015	LC/MS Pos Early	206.045	2236	POS	[M+H]+
N6-carboxyethyllysine	N6-carboxyethyllysine	Amino Acid	Lysine Metabolism	37458	100001769	LC/MS Pos Early	219.134	2695	POS	[M+H]+
Indoxyl glucuronide	Indoxyl glucuronide	Amino Acid	Tyrosine Metabolism	52749	100008931	LC/MS Neg	308.078	1940	NEG	[M-H]-
Cis-urocanate	Cis-urocanate	Amino Acid	Histidine Metabolism	40410	100003425	LC/MS Pos Early	139.05	2406	POS	[M+H]+
N-formylanthranilic acid	N-formylanthranilic acid	Amino Acid	Tryptophan Metabolism	43549	100004561	LC/MS Polar	164.035	900	-	-
N-formylanthranilic acid	N-formylanthranilic acid	Amino Acid	Tryptophan Metabolism	43549	100004561	LC/MS Neg	164.035	2150	NEG	[M-H]-
Cysteinylglycine disulfide	Cysteinylglycine disulfide*	Amino Acid	Glutathione Metabolism	62103	100002466	LC/MS Pos Early	298.053	2547	POS	[M+H]+
Glutarylcarnitine	Glutarylcarnitine (C5-DC)	Amino Acid	Lysine Metabolism	44664	100001593	LC/MS Pos Early	276.144	2393	POS	[M+H]+
N-acetyl-cadaverine	N-acetyl-cadaverine	Amino Acid	Lysine Metabolism	43530	100002249	LC/MS Pos Early	145.133	2385	POS	[M+H]+
N-acetylisoleucine	N-acetylisoleucine	Amino Acid	Leucine, Isoleucine and Valine Metabolism	33967	100001276	LC/MS Pos Early	174.113	2600	POS	[M+H]+
N-acetylisoleucine	N-acetylisoleucine	Amino Acid	Leucine, Isoleucine and Valine Metabolism	33967	100001276	LC/MS Neg	172.098	2325	NEG	[M-H]-
N-alpha-acetylornithine	N-alpha-acetylornithine	Amino Acid	Urea cycle; Arginine and Proline Metabolism	32984	100000285	LC/MS Pos Early	175.108	2000	POS	[M+H]+
N6-acetyllysine	N6-acetyllysine	Amino Acid	Lysine Metabolism	36752	100001734	LC/MS Pos Early	189.123	2131	POS	[M+H]+
N6-acetyllysine	N6-acetyllysine	Amino Acid	Lysine Metabolism	36752	100001734	LC/MS Polar	187.109	2612.6	-	-
Methylsuccinate	Methylsuccinate	Amino Acid	Leucine, Isoleucine and Valine Metabolism	15745	2051	LC/MS Polar	131.035	2800	-	-
N-acetyltyrosine	N-acetyltyrosine	Amino Acid	Tyrosine Metabolism	32390	100001104	LC/MS Neg	222.077	1680	NEG	[M-H]-
Dopamine 4-sulfate	Dopamine 4-sulfate	Amino Acid	Tyrosine Metabolism	48406	100006360	LC/MS Neg	232.029	1511	NEG	[M-H]-
N-acetyl-1-methylhistidine	N-acetyl-1-methylhistidine*	Amino Acid	Histidine Metabolism	43255	100004299	LC/MS Pos Early	212.103	2100	POS	[M+H]+
4-guanidinobutanoate	4-guanidinobutanoate	Amino Acid	Guanidino and Acetamido Metabolism	15681	100000096	LC/MS Pos Early	146.092	2320	POS	[M+H]+
N-acetylphenylalanine	N-acetylphenylalanine	Amino Acid	Phenylalanine Metabolism	33950	100001256	LC/MS Neg	206.082	2597	NEG	[M-H]-
Isoleucine	Isoleucine	Amino Acid	Leucine, Isoleucine and Valine Metabolism	1125	376	LC/MS Pos Early	132.102	2800	POS	[M+H]+
3,4-dihydroxyphenylacetate	3,4-dihydroxyphenylacetate	Amino Acid	Tyrosine Metabolism	18296	100000449	LC/MS Neg	123.045	1040	NEG	[M-H]-
4-imidazoleacetate	4-imidazoleacetate	Amino Acid	Histidine Metabolism	32349	100001207	LC/MS Pos Early	127.05	2055	POS	[M+H]+
N6,N6,N6-trimethyllysine	N6,N6,N6-trimethyllysine	Amino Acid	Lysine Metabolism	1498	189	LC/MS Pos Early	189.16	2825	POS	[M+H]+
3-methoxytyrosine	3-methoxytyrosine	Amino Acid	Tyrosine Metabolism	12017	1342	LC/MS Pos Early	212.092	2555	POS	[M+H]+
Indolelactate	Indolelactate	Amino Acid	Tryptophan Metabolism	18349	100000463	LC/MS Neg	204.067	2286	NEG	[M-H]-
Cysteine s-sulfate	Cysteine s-sulfate	Amino Acid	Methionine, Cysteine, SAM and Taurine Metabolism	22176	100000808	LC/MS Polar	199.969	2273	-	-
7-hydroxyindole sulfate	7-hydroxyindole sulfate	Amino Acid	Tryptophan Metabolism	52915	100009043	LC/MS Neg	212.002	1765	NEG	[M-H]-
Anserine	Anserine	Amino Acid	Histidine Metabolism	15747	100000044	LC/MS Neg	239.115	1124.8	NEG	[M-H]-
5-hydroxymethyl-2-furoic acid	5-hydroxymethyl-2-furoic acid	Amino Acid	Tyrosine Metabolism	42040	100003954	LC/MS Neg	141.019	962	NEG	[M-H]-
1-methylguanidine	1-methylguanidine	Amino Acid	Guanidino and Acetamido Metabolism	48114	100000715	LC/MS Pos Early	74.071	2149	POS	[M+H]+
1-methylhistidine	1-methylhistidine	Amino Acid	Histidine Metabolism	30460	100001051	LC/MS Pos Early	170.092	2755	POS	[M+H]+
1-methylhistidine	1-methylhistidine	Amino Acid	Histidine Metabolism	30460	100001051	LC/MS Neg	168.078	1227	NEG	[M-H]-
Methylurea	Methylurea	Amino Acid	Urea cycle; Arginine and Proline Metabolism	34378	100001401	LC/MS Pos Early	75.055	807	POS	[M+H]+
Phenol sulfate	Phenol sulfate	Amino Acid	Tyrosine Metabolism	32553	100001510	LC/MS Neg	172.991	2156	NEG	[M-H]-
2-oxoarginine	2-oxoarginine*	Amino Acid	Urea cycle; Arginine and Proline Metabolism	55072	100002784	LC/MS Pos Early	174.087	1760	POS	[M+H]+
N-carbamoylalanine	N-carbamoylalanine	Amino Acid	Alanine and Aspartate Metabolism	52340	100006369	LC/MS Polar	131.046	2022	-	-
Homoarginine	Homoarginine	Amino Acid	Urea cycle; Arginine and Proline Metabolism	22137	100000961	LC/MS Pos Early	189.135	2882	POS	[M+H]+
Dopamine 3-O-sulfate	Dopamine 3-O-sulfate	Amino Acid	Tyrosine Metabolism	48407	100006361	LC/MS Neg	232.028	1556.2	NEG	[M-H]-
Tyramine O-sulfate	Tyramine O-sulfate	Amino Acid	Tyrosine Metabolism	48408	100006092	LC/MS Neg	216.034	1565	NEG	[M-H]-
Indolepropionylglycine	Indolepropionylglycine	Amino Acid	Tryptophan Metabolism	54917	100010863	LC/MS Neg	245.093	2926	NEG	[M-H]-
Allo-threonine	Allo-threonine	Amino Acid	Glycine, Serine and Threonine Metabolism	15142	100000272	LC/MS Polar	118.051	2511.1	-	-
Isovalerylglycine	Isovalerylglycine	Amino Acid	Leucine, Isoleucine and Valine Metabolism	35107	100001452	LC/MS Neg	158.082	1950	NEG	[M-H]-
N-acetylhistamine	N-acetylhistamine	Amino Acid	Histidine Metabolism	48679	100006123	LC/MS Pos Early	154.097	2287	POS	[M+H]+
Pro-hydroxy-pro	Pro-hydroxy-pro	Amino Acid	Urea cycle; Arginine and Proline Metabolism	35127	100001167	LC/MS Pos Early	229.118	2128	POS	[M+H]+
6-oxopiperidine-2-carboxylate	6-oxopiperidine-2-carboxylate	Amino Acid	Lysine Metabolism	43231	100004499	LC/MS Neg	142.051	965	NEG	[M-H]-
Methionine sulfone	Methionine sulfone	Amino Acid	Methionine, Cysteine, SAM and Taurine Metabolism	44878	100004635	LC/MS Pos Early	182.048	1250	POS	[M+H]+
Asparagine	Asparagine	Amino Acid	Alanine and Aspartate Metabolism	512	917	LC/MS Pos Early	133.061	1225	POS	[M+H]+
Betaine	Betaine	Amino Acid	Glycine, Serine and Threonine Metabolism	3141	799	LC/MS Pos Early	118.086	1064	POS	[M+H]+
Indolelactate	Indolelactate	Amino Acid	Tryptophan Metabolism	18349	100000463	LC/MS Pos Early	206.081	2600	POS	[M+H]+
Dopamine 3-O-sulfate	Dopamine 3-O-sulfate	Amino Acid	Tyrosine Metabolism	48407	100006361	LC/MS Neg	232.029	1556.2	NEG	[M-H]-
5-hydroxyindole sulfate	5-hydroxyindole sulfate	Amino Acid	Tryptophan Metabolism	52914	100009042	LC/MS Neg	212.002	1928	NEG	[M-H]-
S-1-pyrroline-5-carboxylate	S-1-pyrroline-5-carboxylate	Amino Acid	Glutamate Metabolism	42370	35	LC/MS Pos Early	114.055	1528	POS	[M+H]+
C-glycosyltryptophan	C-glycosyltryptophan	Amino Acid	Tryptophan Metabolism	48782	100006379	LC/MS Pos Early	367.15	2700	POS	[M+H]+
Indoleacetylglutamine	Indoleacetylglutamine	Amino Acid	Tryptophan Metabolism	42087	100001731	LC/MS Pos Early	304.129	2185	POS	[M+H]+
Indoleacetylglutamine	Indoleacetylglutamine	Amino Acid	Tryptophan Metabolism	42087	100001731	LC/MS Neg	302.115	2535	NEG	[M-H]-
Glutamine	Glutamine	Amino Acid	Glutamate Metabolism	53	563	LC/MS Pos Early	147.076	1291	POS	[M+H]+
Glycine	Glycine	Amino Acid	Glycine, Serine and Threonine Metabolism	58	340	LC/MS Pos Early	76.039	1375	POS	[M+H]+
Argininosuccinate	Argininosuccinate	Amino Acid	Urea cycle; Arginine and Proline Metabolism	15497	232	LC/MS Pos Early	291.13	2745	POS	[M+H]+
5-aminovalerate	5-aminovalerate	Amino Acid	Lysine Metabolism	18319	100000454	LC/MS Pos Early	118.086	2220	POS	[M+H]+
Trans-urocanate	Trans-urocanate	Amino Acid	Histidine Metabolism	607	537	LC/MS Pos Early	139.05	2285	POS	[M+H]+
Urea	Urea	Amino Acid	Urea cycle; Arginine and Proline Metabolism	1670	533	LC/MS Pos Early	121.072	700	POS	[M+H]+
Phenylalanine	Phenylalanine	Amino Acid	Phenylalanine Metabolism	64	460	LC/MS Pos Early	166.086	2878	POS	[M+H]+
Sarcosine	Sarcosine	Amino Acid	Glycine, Serine and Threonine Metabolism	1516	1023	LC/MS Pos Early	90.055	1280	POS	[M+H]+
Serotonin	Serotonin	Amino Acid	Tryptophan Metabolism	2342	504	LC/MS Pos Early	177.102	2550	POS	[M+H]+
Citrulline	Citrulline	Amino Acid	Urea cycle; Arginine and Proline Metabolism	2132	391	LC/MS Pos Early	176.103	1520	POS	[M+H]+
3-methylglutaconate	3-methylglutaconate	Amino Acid	Leucine, Isoleucine and Valine Metabolism	57747	100002458	LC/MS Polar	99.045	2700	-	-
Isobutyrylcarnitine	Isobutyrylcarnitine (C4)	Amino Acid	Leucine, Isoleucine and Valine Metabolism	33441	100001055	LC/MS Pos Early	232.154	2810	POS	[M+H]+
3,4-dihydroxyphenylacetate sulfate	3,4-dihydroxyphenylacetate sulfate	Amino Acid	Tyrosine Metabolism	48736	100006254	LC/MS Neg	246.992	800	NEG	[M-H]-
Beta-citrylglutamate	Beta-citrylglutamate	Amino Acid	Glutamate Metabolism	54923	100003271	LC/MS Neg	320.062	530	NEG	[M-H]-
Tyramine	Tyramine	Amino Acid	Tyrosine Metabolism	1603	1133	LC/MS Pos Early	138.091	2540	POS	[M+H]+
N-acetylmethionine sulfoxide	N-acetylmethionine sulfoxide	Amino Acid	Methionine, Cysteine, SAM and Taurine Metabolism	45428	100005463	LC/MS Pos Early	208.064	880	POS	[M+H]+
Tryptophan	Tryptophan	Amino Acid	Tryptophan Metabolism	54	565	LC/MS Pos Early	205.097	2986	POS	[M+H]+
N-acetyltryptophan	N-acetyltryptophan	Amino Acid	Tryptophan Metabolism	33959	100001254	LC/MS Neg	245.093	2630	NEG	[M-H]-
Saccharopine	Saccharopine	Amino Acid	Lysine Metabolism	1495	392	LC/MS Pos Early	277.139	2530	POS	[M+H]+
2-hydroxybutyrate/2-hydroxyisobutyrate	2-hydroxybutyrate/2-hydroxyisobutyrate	Amino Acid	Glutathione Metabolism	52281	100008928	LC/MS Polar	103.04	1258	-	-
N(delta)-acetylornithine	N(delta)-acetylornithine	Amino Acid	Urea cycle; Arginine and Proline Metabolism	43249	100004523	LC/MS Neg	173.093	858	NEG	[M-H]-
Argininate	Argininate*	Amino Acid	Urea cycle; Arginine and Proline Metabolism	57461	100002769	LC/MS Pos Early	176.103	2150	POS	[M+H]+
3-methylglutaconate	3-methylglutaconate	Amino Acid	Leucine, Isoleucine and Valine Metabolism	38667	100002458	LC/MS Polar	143.035	2700	-	-
S-methylcysteine sulfoxide	S-methylcysteine sulfoxide	Amino Acid	Methionine, Cysteine, SAM and Taurine Metabolism	43378	100002927	LC/MS Pos Early	152.038	900	POS	[M+H]+
N-acetylglutamate	N-acetylglutamate	Amino Acid	Glutamate Metabolism	15720	100000282	LC/MS Pos Early	190.071	1050	POS	[M+H]+
Cysteine	Cysteine	Amino Acid	Methionine, Cysteine, SAM and Taurine Metabolism	1868	800	LC/MS Pos Early	122.027	1488	POS	[M+H]+
5-hydroxylysine	5-hydroxylysine	Amino Acid	Lysine Metabolism	15685	100000054	LC/MS Pos Early	163.108	2790	POS	[M+H]+
Alanine	Alanine	Amino Acid	Alanine and Aspartate Metabolism	1126	811	LC/MS Pos Early	90.055	1700	POS	[M+H]+
Picolinate	Picolinate	Amino Acid	Tryptophan Metabolism	1512	1022	LC/MS Pos Early	124.039	910	POS	[M+H]+
3-methylglutarylcarnitine	3-methylglutarylcarnitine (2)	Amino Acid	Leucine, Isoleucine and Valine Metabolism	46548	100005850	LC/MS Pos Early	290.16	2687	POS	[M+H]+
Leucine	Leucine	Amino Acid	Leucine, Isoleucine and Valine Metabolism	60	397	LC/MS Pos Early	132.102	2864	POS	[M+H]+
N-acetylcitrulline	N-acetylcitrulline	Amino Acid	Urea cycle; Arginine and Proline Metabolism	48434	100001577	LC/MS Pos Early	218.113	1010	POS	[M+H]+
N-acetylcitrulline	N-acetylcitrulline	Amino Acid	Urea cycle; Arginine and Proline Metabolism	48434	100001577	LC/MS Neg	216.099	940	NEG	[M-H]-
5-hydroxyindoleacetate	5-hydroxyindoleacetate	Amino Acid	Tryptophan Metabolism	437	71	LC/MS Neg	190.051	1510.2	NEG	[M-H]-
Vanillic alcohol sulfate	Vanillic alcohol sulfate	Amino Acid	Tyrosine Metabolism	48733	100006125	LC/MS Neg	233.012	1808	NEG	[M-H]-
Creatine	Creatine	Amino Acid	Creatine Metabolism	27718	1221	LC/MS Pos Early	132.077	1947	POS	[M+H]+
Vanillactate	Vanillactate	Amino Acid	Tyrosine Metabolism	54910	100006129	LC/MS Neg	211.061	1625	NEG	[M-H]-
Serine	Serine	Amino Acid	Glycine, Serine and Threonine Metabolism	1648	503	LC/MS Pos Early	106.05	1239	POS	[M+H]+
Isovalerylcarnitine	Isovalerylcarnitine (C5)	Amino Acid	Leucine, Isoleucine and Valine Metabolism	34407	100001393	LC/MS Pos Early	246.17	3085	POS	[M+H]+
N-acetylglutamine	N-acetylglutamine	Amino Acid	Glutamate Metabolism	33943	100001253	LC/MS Polar	187.072	2140	-	-
Cysteine	Cysteine	Amino Acid	Methionine, Cysteine, SAM and Taurine Metabolism	1868	800	LC/MS Pos Early	122.027	1475	POS	[M+H]+
Tyrosine	Tyrosine	Amino Acid	Tyrosine Metabolism	1299	815	LC/MS Pos Early	182.081	2430	POS	[M+H]+
Tigloylglycine	Tigloylglycine	Amino Acid	Leucine, Isoleucine and Valine Metabolism	1598	1161	LC/MS Pos Early	158.081	1926	POS	[M+H]+
1-ribosyl-imidazoleacetate	1-ribosyl-imidazoleacetate*	Amino Acid	Histidine Metabolism	61868	100001668	LC/MS Pos Early	259.092	2006	POS	[M+H]+
3-(4-hydroxyphenyl)lactate	3-(4-hydroxyphenyl)lactate	Amino Acid	Tyrosine Metabolism	32197	240	LC/MS Neg	181.051	1379	NEG	[M-H]-
3-hydroxyphenylacetate	3-hydroxyphenylacetate	Amino Acid	Phenylalanine Metabolism	1413	114	LC/MS Polar	151.04	1220	-	-
Isobutyrylglycine	Isobutyrylglycine	Amino Acid	Leucine, Isoleucine and Valine Metabolism	35437	100001590	LC/MS Neg	144.067	1420	NEG	[M-H]-
Formiminoglutamate	Formiminoglutamate	Amino Acid	Histidine Metabolism	43493	100002500	LC/MS Pos Early	175.071	1880	POS	[M+H]+
Histidine	Histidine	Amino Acid	Histidine Metabolism	59	355	LC/MS Neg	154.062	755.9	NEG	[M-H]-
C-glycosyltryptophan	C-glycosyltryptophan	Amino Acid	Tryptophan Metabolism	48782	100006379	LC/MS Neg	365.135	1777	NEG	[M-H]-
Pipecolate	Pipecolate	Amino Acid	Lysine Metabolism	1444	1025	LC/MS Pos Early	130.086	2200	POS	[M+H]+
Sucrose	Sucrose	Carbohydrate	Disaccharides and Oligosaccharides	1519	935	LC/MS Polar	387.114	3092	-	-
N-acetylglucosamine/N-acetylgalactosamine	N-acetylglucosamine/N-acetylgalactosamine	Carbohydrate	Aminosugar Metabolism	46539	100006435	LC/MS Pos Early	222.097	715	POS	[M+H]+
Glycerate	Glycerate	Carbohydrate	Glycolysis, Gluconeogenesis, and Pyruvate Metabolism	1572	1052	LC/MS Polar	105.019	2070.4	-	-
3-sialyllactose	3-sialyllactose	Carbohydrate	Disaccharides and Oligosaccharides	40424	100003408	LC/MS Polar	632.204	3720	-	-
Glucuronate	Glucuronate	Carbohydrate	Aminosugar Metabolism	15443	100000257	LC/MS Polar	193.035	3233.3	-	-
Ribitol	Ribitol	Carbohydrate	Pentose Metabolism	15772	100000406	LC/MS Polar	151.061	1789.6	-	-
6-sialyl-N-acetyllactosamine	6-sialyl-N-acetyllactosamine	Carbohydrate	Aminosugar Metabolism	40428	100003259	LC/MS Polar	673.231	3641	-	-
Xylose	Xylose	Carbohydrate	Pentose Metabolism	15581	826	LC/MS Polar	195.051	1727	-	-
Mannitol/sorbitol	Mannitol/sorbitol	Carbohydrate	Fructose, Mannose and Galactose Metabolism	46142	100001740	LC/MS Polar	181.072	2320	-	-
Erythronate	Erythronate*	Carbohydrate	Aminosugar Metabolism	42420	100001320	LC/MS Polar	135.03	2186	-	-
N6-carboxymethyllysine	N6-carboxymethyllysine	Carbohydrate	Advanced Glycation End-product	36713	100001768	LC/MS Pos Early	205.118	2500	POS	[M+H]+
Arabinose	Arabinose	Carbohydrate	Pentose Metabolism	575	828	LC/MS Polar	195.051	1804.5	-	-
Arabitol/xylitol	Arabitol/xylitol	Carbohydrate	Pentose Metabolism	48885	100006430	LC/MS Polar	151.061	1932.4	-	-
Glucose	Glucose	Carbohydrate	Glycolysis, Gluconeogenesis, and Pyruvate Metabolism	48152	572	LC/MS Polar	225.062	2342	-	-
3'-a-sialyl-N-acetyllactosamine	3'-a-sialyl-N-acetyllactosamine	Carbohydrate	Aminosugar Metabolism	40042	100003257	LC/MS Polar	673.231	3300	-	-
Lactose	Lactose	Carbohydrate	Disaccharides and Oligosaccharides	567	393	LC/MS Polar	387.114	3500	-	-
N-acetylglucosaminylasparagine	N-acetylglucosaminylasparagine	Carbohydrate	Aminosugar Metabolism	48149	1215	LC/MS Pos Early	336.14	1212	POS	[M+H]+
Galactonate	Galactonate	Carbohydrate	Fructose, Mannose and Galactose Metabolism	27719	100001026	LC/MS Polar	195.051	3085	-	-
Pyruvate	Pyruvate	Carbohydrate	Glycolysis, Gluconeogenesis, and Pyruvate Metabolism	42582	823	LC/MS Neg	87.009	732.4	NEG	[M-H]-
Pyruvate	Pyruvate	Carbohydrate	Glycolysis, Gluconeogenesis, and Pyruvate Metabolism	22250	823	LC/MS Polar	175.025	2650	-	-
1,5-anhydroglucitol	1,5-anhydroglucitol (1,5-AG)	Carbohydrate	Glycolysis, Gluconeogenesis, and Pyruvate Metabolism	20675	100000580	LC/MS Neg	163.061	802	NEG	[M-H]-
Ribonate	Ribonate	Carbohydrate	Pentose Metabolism	27731	100001007	LC/MS Polar	165.041	2425	-	-
Arabonate/xylonate	Arabonate/xylonate	Carbohydrate	Pentose Metabolism	48255	100006115	LC/MS Polar	165.041	2700	-	-
Mannose	Mannose	Carbohydrate	Fructose, Mannose and Galactose Metabolism	48153	803	LC/MS Polar	225.062	2200	-	-
Citraconate/glutaconate	Citraconate/glutaconate	Energy	TCA Cycle	47076	100006438	LC/MS Polar	129.019	2600	-	-
Citrate	Citrate	Energy	TCA Cycle	1564	1124	LC/MS Neg	191.02	582	NEG	[M-H]-
Phosphate	Phosphate	Energy	Oxidative Phosphorylation	42109	461	LC/MS Pos Early	98.984	576	POS	[M+H]+
Malate	Malate	Energy	TCA Cycle	1303	409	LC/MS Neg	133.014	615.6	NEG	[M-H]-
Tricarballylate	Tricarballylate	Energy	TCA Cycle	15729	2053	LC/MS Neg	175.025	578	NEG	[M-H]-
Malate	Malate	Energy	TCA Cycle	1303	409	LC/MS Neg	133.014	615.6	NEG	[M-H]-
Isocitric lactone	Isocitric lactone	Energy	TCA Cycle	54724	100009239	LC/MS Polar	173.009	2970	-	-
Succinylcarnitine	Succinylcarnitine (C4-DC)	Energy	TCA Cycle	37058	100001948	LC/MS Pos Early	262.128	2291	POS	[M+H]+
Isocitrate	Isocitrate	Energy	TCA Cycle	12110	1206	LC/MS Pos Early	210.061	773	POS	[M+H]+
2-methylcitrate	2-methylcitrate	Energy	TCA Cycle	37483	90	LC/MS Pos Early	224.077	1370	POS	[M+H]+
Succinate	Succinate	Energy	TCA Cycle	1437	252	LC/MS Polar	117.019	3149	-	-
Hexanoylglutamine	Hexanoylglutamine	Lipid	Fatty Acid Metabolism (Acyl Glutamine)	54907	100001733	LC/MS Neg	243.135	2780	NEG	[M-H]-
Pimelate	Pimelate (C7-DC)	Lipid	Fatty Acid, Dicarboxylate	15704	100000101	LC/MS Polar	159.066	2745	-	-
Galactosylglycerol	Galactosylglycerol*	Lipid	Glycolipid Metabolism	57345	100003064	LC/MS Neg	253.093	795	NEG	[M-H]-
Hexanoylcarnitine	Hexanoylcarnitine (C6)	Lipid	Fatty Acid Metabolism(Acyl Carnitine)	32328	100000781	LC/MS Pos Early	260.186	3358	POS	[M+H]+
Cortisone	Cortisone	Lipid	Corticosteroids	1769	273	LC/MS Neg	359.186	4575	NEG	[M-H]-
3-carboxy-4-methyl-5-pentyl-2-furanpropionate (3-Cmpfp)*	3-carboxy-4-methyl-5-pentyl-2-furanpropionate (3-Cmpfp)**	Lipid	Fatty Acid, Dicarboxylate	61871	100020004	LC/MS Neg	267.124	4000	NEG	[M-H]-
Myristoleoylcarnitine	Myristoleoylcarnitine (C14:1)*	Lipid	Fatty Acid Metabolism(Acyl Carnitine)	48182	100006051	LC/MS Pos Late	370.295	1316	POS	[M+H]+
Myo-inositol	Myo-inositol	Lipid	Inositol Metabolism	1124	363	LC/MS Polar	225.062	3506.3	-	-
N-octanoylglutamine	N-octanoylglutamine	Lipid	Fatty Acid Metabolism (Acyl Glutamine)	54919	100003941	LC/MS Neg	271.166	4164	NEG	[M-H]-
Scyllo-inositol	Scyllo-inositol	Lipid	Inositol Metabolism	32379	100001215	LC/MS Polar	225.062	3468	-	-
Laurylcarnitine	Laurylcarnitine (C12)	Lipid	Fatty Acid Metabolism(Acyl Carnitine)	34534	100001392	LC/MS Pos Late	344.279	1235	POS	[M+H]+
Isocaproylglycine	Isocaproylglycine	Lipid	Fatty Acid Metabolism(Acyl Glycine)	61789	100019816	LC/MS Neg	172.098	2820	NEG	[M-H]-
Glycocholate glucuronide	Glycocholate glucuronide (1)	Lipid	Primary Bile Acid Metabolism	52977	100009259	LC/MS Neg	640.334	4533	NEG	[M-H]-
3-methyladipate	3-methyladipate	Lipid	Fatty Acid, Dicarboxylate	36749	100001765	LC/MS Polar	159.066	2865	-	-
17alpha-hydroxypregnanolone glucuronide	17alpha-hydroxypregnanolone glucuronide	Lipid	Pregnenolone Steroids	47403	100005418	LC/MS Neg	509.276	5071.9	NEG	[M-H]-
Androstenediol	Androstenediol (3beta,17beta) disulfate (1)	Lipid	Androgenic Steroids	37202	100001992	LC/MS Neg	224.062	3740	NEG	[M-H]-
Trans-2-hexenoylglycine	Trans-2-hexenoylglycine	Lipid	Fatty Acid Metabolism(Acyl Glycine)	61798	100019884	LC/MS Neg	170.082	2707	NEG	[M-H]-
11-ketoetiocholanolone sulfate	11-ketoetiocholanolone sulfate	Lipid	Androgenic Steroids	38167	100002125	LC/MS Neg	383.153	4420	NEG	[M-H]-
3-hydroxybutyroylglycine*	3-hydroxybutyroylglycine**	Lipid	Fatty Acid Metabolism(Acyl Glycine)	62064	100020211	LC/MS Pos Early	162.076	978	POS	[M+H]+
Adipate	Adipate (C6-DC)	Lipid	Fatty Acid, Dicarboxylate	21134	100000863	LC/MS Polar	145.051	3000	-	-
Glycocholate	Glycocholate	Lipid	Primary Bile Acid Metabolism	18476	342	LC/MS Neg	464.302	5163	NEG	[M-H]-
Suberate	Suberate (C8-DC)	Lipid	Fatty Acid, Dicarboxylate	15730	100000016	LC/MS Polar	173.082	2577.6	-	-
Glycerophosphoinositol	Glycerophosphoinositol*	Lipid	Phospholipid Metabolism	52307	100001621	LC/MS Pos Early	335.074	516	POS	[M+H]+
Pregnanediol-3-glucuronide	Pregnanediol-3-glucuronide	Lipid	Progestin Steroids	40708	100003470	LC/MS Neg	495.296	5145	NEG	[M-H]-
Glycodeoxycholate	Glycodeoxycholate	Lipid	Secondary Bile Acid Metabolism	18477	100000436	LC/MS Neg	448.307	5281	NEG	[M-H]-
Glycodeoxycholate	Glycodeoxycholate	Lipid	Secondary Bile Acid Metabolism	18477	100000436	LC/MS Pos Late	450.321	1302	POS	[M+H]+
5-dodecenoylcarnitine	5-dodecenoylcarnitine (C12:1)	Lipid	Fatty Acid Metabolism(Acyl Carnitine)	61769	100016069	LC/MS Pos Late	342.264	1135	POS	[M+H]+
Glycerophosphorylcholine	Glycerophosphorylcholine (GPC)	Lipid	Phospholipid Metabolism	15990	100000269	LC/MS Pos Early	258.11	672	POS	[M+H]+
Dehydroepiandrosterone glucuronide	Dehydroepiandrosterone glucuronide	Lipid	Androgenic Steroids	47109	100005405	LC/MS Neg	463.234	4510	NEG	[M-H]-
Andro steroid monosulfate C19H28O6S	Andro steroid monosulfate C19H28O6S (1)*	Lipid	Androgenic Steroids	32827	100002152	LC/MS Neg	383.153	3871	NEG	[M-H]-
Taurolithocholate 3-sulfate	Taurolithocholate 3-sulfate	Lipid	Secondary Bile Acid Metabolism	36850	100001658	LC/MS Neg	280.622	5027	NEG	[M-H]-
4-octenedioate	4-octenedioate	Lipid	Fatty Acid, Dicarboxylate	31941	100001152	LC/MS Neg	171.066	740	NEG	[M-H]-
Decanoylcarnitine	Decanoylcarnitine (C10)	Lipid	Fatty Acid Metabolism(Acyl Carnitine)	33941	100001251	LC/MS Pos Late	316.248	1130	POS	[M+H]+
Glycerol 3-phosphate	Glycerol 3-phosphate	Lipid	Glycerolipid Metabolism	43847	100000258	LC/MS Pos Early	173.021	580	POS	[M+H]+
Glycerol 3-phosphate	Glycerol 3-phosphate	Lipid	Glycerolipid Metabolism	43847	100000258	LC/MS Neg	171.006	613.2	NEG	[M-H]-
5alpha-androstan-3beta,17alpha-diol disulfate	5alpha-androstan-3beta,17alpha-diol disulfate	Lipid	Androgenic Steroids	37187	100002021	LC/MS Neg	225.07	4215	NEG	[M-H]-
5alpha-androstan-3beta,17alpha-diol disulfate	5alpha-androstan-3beta,17alpha-diol disulfate	Lipid	Androgenic Steroids	37187	100002021	LC/MS Neg	225.07	4215	NEG	[M-H]-
Tauro-beta-muricholate	Tauro-beta-muricholate	Lipid	Primary Bile Acid Metabolism	33983	100001250	LC/MS Neg	514.284	4774	NEG	[M-H]-
Glycochenodeoxycholate	Glycochenodeoxycholate	Lipid	Primary Bile Acid Metabolism	32346	1628	LC/MS Neg	448.307	5236.1	NEG	[M-H]-
Epiandrosterone sulfate	Epiandrosterone sulfate	Lipid	Androgenic Steroids	33973	100001287	LC/MS Neg	369.174	4855	NEG	[M-H]-
3-hydroxybutyrate	3-hydroxybutyrate (BHBA)	Lipid	Ketone Bodies	542	254	LC/MS Polar	103.04	1444	-	-
3-hydroxybutyrate	3-hydroxybutyrate (BHBA)	Lipid	Ketone Bodies	542	254	LC/MS Polar	103.04	1480	-	-
Pregnenediol disulfate	Pregnenediol disulfate (C21H34O8S2)*	Lipid	Pregnenolone Steroids	32562	100001993	LC/MS Neg	238.077	3868	NEG	[M-H]-
Taurolithocholate 3-sulfate	Taurolithocholate 3-sulfate	Lipid	Secondary Bile Acid Metabolism	36850	100001658	LC/MS Neg	280.622	5027	NEG	[M-H]-
Epiandrosterone glucuronide	Epiandrosterone glucuronide	Lipid	Androgenic Steroids	47111	100005400	LC/MS Neg	465.249	4642	NEG	[M-H]-
11-ketoetiocholanolone glucuronide	11-ketoetiocholanolone glucuronide	Lipid	Androgenic Steroids	47135	100005402	LC/MS Neg	479.229	4280	NEG	[M-H]-
7-ketodeoxycholate	7-ketodeoxycholate	Lipid	Secondary Bile Acid Metabolism	31904	100001063	LC/MS Neg	405.265	4821	NEG	[M-H]-
2-methylmalonylcarnitine	2-methylmalonylcarnitine (C4-DC)	Lipid	Fatty Acid Synthesis	35482	100001596	LC/MS Pos Early	262.128	2440	POS	[M+H]+
3alpha,21-dihydroxy-5beta-pregnane-11,20-dione 21-glucuronide	3alpha,21-dihydroxy-5beta-pregnane-11,20-dione 21-glucuronide	Lipid	Corticosteroids	47401	100005417	LC/MS Neg	523.255	4732	NEG	[M-H]-
Mevalonate	Mevalonate	Lipid	Mevalonate Metabolism	39583	30	LC/MS Neg	147.066	860	NEG	[M-H]-
Phosphoethanolamine	Phosphoethanolamine	Lipid	Phospholipid Metabolism	1600	1026	LC/MS Pos Early	142.026	700	POS	[M+H]+
Trimethylamine N-oxide	Trimethylamine N-oxide	Lipid	Phospholipid Metabolism	40406	100003397	LC/MS Pos Early	76.076	2100	POS	[M+H]+
Isocaproylglutamine	Isocaproylglutamine	Lipid	Fatty Acid Metabolism (Acyl Glutamine)	61811	100019815	LC/MS Neg	243.135	2720	NEG	[M-H]-
Glycocholenate sulfate	Glycocholenate sulfate*	Lipid	Secondary Bile Acid Metabolism	32599	100001989	LC/MS Neg	254.623	4750	NEG	[M-H]-
Glycocholenate sulfate	Glycocholenate sulfate*	Lipid	Secondary Bile Acid Metabolism	57741	100001989	LC/MS Neg	510.253	4750	NEG	[M-H]-
Glycerophosphoethanolamine	Glycerophosphoethanolamine	Lipid	Phospholipid Metabolism	37455	100001620	LC/MS Pos Early	216.063	659	POS	[M+H]+
Ursocholate	Ursocholate	Lipid	Secondary Bile Acid Metabolism	57573	100002913	LC/MS Neg	407.28	4648	NEG	[M-H]-
Deoxycarnitine	Deoxycarnitine	Lipid	Carnitine Metabolism	36747	100001662	LC/MS Pos Early	146.118	2052	POS	[M+H]+
Suberoylcarnitine	Suberoylcarnitine (C8-DC)	Lipid	Fatty Acid Metabolism(Acyl Carnitine)	52990	100006627	LC/MS Pos Early	318.191	2964	POS	[M+H]+
3-hydroxyhexanoate	3-hydroxyhexanoate	Lipid	Fatty Acid, Monohydroxy	53230	100006367	LC/MS Neg	131.071	1725	NEG	[M-H]-
Propionylcarnitine	Propionylcarnitine (C3)	Lipid	Fatty Acid Metabolism (also BCAA Metabolism)	32452	100001162	LC/MS Pos Early	218.139	2590	POS	[M+H]+
5alpha-androstan-3beta,17beta-diol disulfate	5alpha-androstan-3beta,17beta-diol disulfate	Lipid	Androgenic Steroids	37190	100001987	LC/MS Neg	225.07	3880	NEG	[M-H]-
Malonylcarnitine	Malonylcarnitine	Lipid	Fatty Acid Synthesis	37059	100001526	LC/MS Pos Early	248.113	2086	POS	[M+H]+
Hexanoylglycine	Hexanoylglycine	Lipid	Fatty Acid Metabolism(Acyl Glycine)	35436	100001527	LC/MS Neg	172.098	2900	NEG	[M-H]-
Malonate	Malonate	Lipid	Fatty Acid Synthesis	15872	818	LC/MS Neg	103.004	612	NEG	[M-H]-
Cortisol 21-glucuronide	Cortisol 21-glucuronide	Lipid	Corticosteroids	47400	100005434	LC/MS Neg	537.234	4246.5	NEG	[M-H]-
Glycoursodeoxycholate	Glycoursodeoxycholate	Lipid	Secondary Bile Acid Metabolism	39379	100002911	LC/MS Neg	448.307	5033	NEG	[M-H]-
Nonenedioate	Nonenedioate (C9:1-DC)*	Lipid	Fatty Acid, Dicarboxylate	61859	100019974	LC/MS Neg	185.082	935	NEG	[M-H]-
Chiro-inositol	Chiro-inositol	Lipid	Inositol Metabolism	37112	100001859	LC/MS Polar	225.062	3191.2	-	-
5alpha-androstan-3beta,17beta-diol disulfate	5alpha-androstan-3beta,17beta-diol disulfate	Lipid	Androgenic Steroids	37190	100001987	LC/MS Neg	225.07	3880	NEG	[M-H]-
Maleate	Maleate	Lipid	Fatty Acid, Dicarboxylate	20676	100000707	LC/MS Polar	115.004	2640	-	-
2-hydroxyglutarate	2-hydroxyglutarate	Lipid	Fatty Acid, Dicarboxylate	52294	100002070	LC/MS Pos Early	166.071	958	POS	[M+H]+
3-hydroxysebacate	3-hydroxysebacate	Lipid	Fatty Acid, Monohydroxy	31943	100001145	LC/MS Polar	217.108	2411	-	-
2-hydroxyadipate	2-hydroxyadipate	Lipid	Fatty Acid, Dicarboxylate	31934	100001153	LC/MS Polar	161.046	3000	-	-
Androsterone glucuronide	Androsterone glucuronide	Lipid	Androgenic Steroids	61846	100002761	LC/MS Neg	465.249	4953	NEG	[M-H]-
3-hydroxybutyrylcarnitine	3-hydroxybutyrylcarnitine (2)	Lipid	Fatty Acid Metabolism(Acyl Carnitine)	52984	-	LC/MS Pos Early	-	-	-	-
Glycodeoxycholate sulfate	Glycodeoxycholate sulfate	Lipid	Secondary Bile Acid Metabolism	52975	-	LC/MS Neg	-	-	-	-
3,4-methyleneheptanoylcarnitine	3,4-methyleneheptanoylcarnitine	Lipid	Fatty Acid Metabolism(Acyl Carnitine)	52929	-	LC/MS Neg	-	-	-	-
Glycochenodeoxycholate sulfate	Glycochenodeoxycholate sulfate	Lipid	Primary Bile Acid Metabolism	52974	-	LC/MS Neg	-	-	-	-
3-methylglutarate/2-methylglutarate	3-methylglutarate/2-methylglutarate	Lipid	Fatty Acid, Dicarboxylate	54676	100010834	LC/MS Polar	145.051	2832	-	-
21-hydroxypregnenolone disulfate	21-hydroxypregnenolone disulfate	Lipid	Pregnenolone Steroids	46115	100001999	LC/MS Neg	245.067	3935	NEG	[M-H]-
Glycerol	Glycerol	Lipid	Glycerolipid Metabolism	15122	1254	LC/MS Neg	91.04	758	NEG	[M-H]-
2-hydroxyoctanoate	2-hydroxyoctanoate	Lipid	Fatty Acid, Monohydroxy	22036	100000743	LC/MS Neg	159.103	3736.8	NEG	[M-H]-
Etiocholanolone glucuronide	Etiocholanolone glucuronide	Lipid	Androgenic Steroids	47112	100005403	LC/MS Neg	465.249	4915	NEG	[M-H]-
2-butenoylglycine	2-butenoylglycine	Lipid	Fatty Acid Metabolism(Acyl Glycine)	61785	100016110	LC/MS Neg	142.051	1380	NEG	[M-H]-
Digalactosylglycerol	Digalactosylglycerol*	Lipid	Glycolipid Metabolism	57346	100003065	LC/MS Neg	415.146	781	NEG	[M-H]-
Acetylcarnitine	Acetylcarnitine (C2)	Lipid	Fatty Acid Metabolism(Acyl Carnitine)	32198	100000802	LC/MS Pos Early	204.123	2282	POS	[M+H]+
5alpha-pregnan-3beta,20alpha-diol disulfate	5alpha-pregnan-3beta,20alpha-diol disulfate	Lipid	Progestin Steroids	37198	100001988	LC/MS Neg	239.085	3962	NEG	[M-H]-
Heptanoylglutamine	Heptanoylglutamine	Lipid	Fatty Acid Metabolism (Acyl Glutamine)	54918	100001745	LC/MS Neg	257.151	3526	NEG	[M-H]-
Glycerophosphoserine	Glycerophosphoserine*	Lipid	Phospholipid Metabolism	57404	100015666	LC/MS Pos Early	260.053	577	POS	[M+H]+
Glyco-beta-muricholate*	Glyco-beta-muricholate**	Lipid	Primary Bile Acid Metabolism	62066	100020214	LC/MS Neg	464.302	4762	NEG	[M-H]-
16a-hydroxy DHEA 3-sulfate	16a-hydroxy DHEA 3-sulfate	Lipid	Androgenic Steroids	38168	100002126	LC/MS Neg	383.153	4240	NEG	[M-H]-
Glycochenodeoxycholate glucuronide	Glycochenodeoxycholate glucuronide (1)	Lipid	Primary Bile Acid Metabolism	52983	100009264	LC/MS Neg	311.666	4806	NEG	[M-H]-
Octanoylcarnitine	Octanoylcarnitine (C8)	Lipid	Fatty Acid Metabolism(Acyl Carnitine)	33936	100001247	LC/MS Pos Late	288.217	950	POS	[M+H]+
5-hydroxyhexanoate	5-hydroxyhexanoate	Lipid	Fatty Acid, Monohydroxy	31938	100001148	LC/MS Neg	131.071	1267	NEG	[M-H]-
Androstenediol	Androstenediol (3beta,17beta) disulfate (2)	Lipid	Androgenic Steroids	37203	100001994	LC/MS Neg	224.062	4065	NEG	[M-H]-
Taurocholenate sulfate	Taurocholenate sulfate	Lipid	Secondary Bile Acid Metabolism	32807	100001990	LC/MS Neg	279.614	4750	NEG	[M-H]-
Glutarate	Glutarate (C5-DC)	Lipid	Fatty Acid, Dicarboxylate	396	339	LC/MS Polar	131.035	2900	-	-
Choline phosphate	Choline phosphate	Lipid	Phospholipid Metabolism	34396	267	LC/MS Pos Early	184.073	700	POS	[M+H]+
Dimethylmalonic acid	Dimethylmalonic acid	Lipid	Fatty Acid, Dicarboxylate	42978	100004251	LC/MS Polar	131.035	2702	-	-
Pimeloylcarnitine/3-methyladipoylcarnitine	Pimeloylcarnitine/3-methyladipoylcarnitine (C7-DC)	Lipid	Fatty Acid Metabolism(Acyl Carnitine)	53224	100009407	LC/MS Pos Early	304.175	2773	POS	[M+H]+
Gamma-glutamylleucine	Gamma-glutamylleucine	Peptide	Gamma-glutamyl Amino Acid	18369	1268	LC/MS Pos Early	261.144	2991	POS	[M+H]+
Gamma-glutamylphenylalanine	Gamma-glutamylphenylalanine	Peptide	Gamma-glutamyl Amino Acid	33422	100000491	LC/MS Pos Early	295.129	2992	POS	[M+H]+
Gamma-glutamylphenylalanine	Gamma-glutamylphenylalanine	Peptide	Gamma-glutamyl Amino Acid	33422	100000491	LC/MS Pos Early	295.129	2992	POS	[M+H]+
4-hydroxyphenylacetylglutamine	4-hydroxyphenylacetylglutamine	Peptide	Acetylated Peptides	55017	100010850	LC/MS Neg	279.099	1650	NEG	[M-H]-
4-hydroxyphenylacetylglutamine	4-hydroxyphenylacetylglutamine	Peptide	Acetylated Peptides	55017	100010850	LC/MS Pos Early	281.113	1528	POS	[M+H]+
Prolylglycine	Prolylglycine	Peptide	Dipeptide	40703	100003674	LC/MS Pos Early	173.092	2136	POS	[M+H]+
Gamma-glutamyl-epsilon-lysine	Gamma-glutamyl-epsilon-lysine	Peptide	Gamma-glutamyl Amino Acid	33934	100001262	LC/MS Pos Early	276.155	2725	POS	[M+H]+
Phenylacetylglutamate	Phenylacetylglutamate	Peptide	Acetylated Peptides	52925	100009045	LC/MS Neg	264.088	1570	NEG	[M-H]-
Phenylacetylglutamate	Phenylacetylglutamate	Peptide	Acetylated Peptides	52925	100009045	LC/MS Polar	264.088	2325	-	-
Phenylacetylmethionine	Phenylacetylmethionine	Peptide	Acetylated Peptides	54736	100009241	LC/MS Neg	266.086	3620	NEG	[M-H]-
Phenylacetylserine	Phenylacetylserine	Peptide	Acetylated Peptides	54911	100010900	LC/MS Pos Early	224.092	2197	POS	[M+H]+
Gamma-glutamylglycine	Gamma-glutamylglycine	Peptide	Gamma-glutamyl Amino Acid	33949	100001294	LC/MS Pos Early	205.082	1535	POS	[M+H]+
Gamma-glutamylhistidine	Gamma-glutamylhistidine	Peptide	Gamma-glutamyl Amino Acid	18245	1235	LC/MS Pos Early	285.119	2740	POS	[M+H]+
Phenylacetylglutamine	Phenylacetylglutamine	Peptide	Acetylated Peptides	35126	100001417	LC/MS Pos Early	265.118	2145	POS	[M+H]+
Phenylalanylglycine	Phenylalanylglycine	Peptide	Dipeptide	41370	100003588	LC/MS Pos Early	223.108	2898	POS	[M+H]+
Gamma-glutamylthreonine	Gamma-glutamylthreonine	Peptide	Gamma-glutamyl Amino Acid	33364	100001314	LC/MS Pos Early	249.108	1750	POS	[M+H]+
Gamma-glutamylisoleucine	Gamma-glutamylisoleucine*	Peptide	Gamma-glutamyl Amino Acid	34456	100001485	LC/MS Pos Early	261.144	2940	POS	[M+H]+
Gamma-glutamylvaline	Gamma-glutamylvaline	Peptide	Gamma-glutamyl Amino Acid	43829	100001126	LC/MS Pos Early	247.129	2700	POS	[M+H]+
Phenylacetylthreonine	Phenylacetylthreonine	Peptide	Acetylated Peptides	54915	100010899	LC/MS Neg	236.093	2580	NEG	[M-H]-
Phenylacetylglycine	Phenylacetylglycine	Peptide	Acetylated Peptides	33945	100001275	LC/MS Pos Early	194.081	2317	POS	[M+H]+
Phenylacetylhistidine	Phenylacetylhistidine	Peptide	Acetylated Peptides	52926	100009044	LC/MS Pos Early	274.119	2909	POS	[M+H]+
Gamma-glutamylvaline	Gamma-glutamylvaline	Peptide	Gamma-glutamyl Amino Acid	43829	100001126	LC/MS Pos Early	247.129	2700	POS	[M+H]+
Sulfate of piperine metabolite C15H17NO3	Sulfate of piperine metabolite C15H17NO3 (1)*	Xenobiotics	Food Component/Plant	62304	100020498	LC/MS Neg	338.07	3728	NEG	[M-H]-
3-hydroxycinnamate sulfate	3-hydroxycinnamate sulfate	Xenobiotics	Food Component/Plant	48409	100006094	LC/MS Neg	242.997	1338	NEG	[M-H]-
3-hydroxyhippurate	3-hydroxyhippurate	Xenobiotics	Benzoate Metabolism	39600	100002122	LC/MS Neg	194.046	1687	NEG	[M-H]-
3-S-cysteinyl-2-methylpropanoate	3-S-cysteinyl-2-methylpropanoate*	Xenobiotics	Chemical	62310	100020488	LC/MS Pos Early	208.064	2344	POS	[M+H]+
O-sulfo-L-tyrosine	O-sulfo-L-tyrosine	Xenobiotics	Chemical	45413	100005384	LC/MS Neg	260.023	990	NEG	[M-H]-
Ferulate	Ferulate	Xenobiotics	Food Component/Plant	35630	100001542	LC/MS Neg	193.051	1755	NEG	[M-H]-
Coumaroylquinate	Coumaroylquinate (3)	Xenobiotics	Food Component/Plant	54928	100010908	LC/MS Neg	337.093	2152	NEG	[M-H]-
3,5-dihydroxybenzoic acid	3,5-dihydroxybenzoic acid	Xenobiotics	Food Component/Plant	37508	100002054	LC/MS Neg	153.019	785.4	NEG	[M-H]-
P-cresol sulfate	P-cresol sulfate	Xenobiotics	Benzoate Metabolism	36103	100001315	LC/MS Neg	187.007	2890	NEG	[M-H]-
P-cresol sulfate	P-cresol sulfate	Xenobiotics	Benzoate Metabolism	36103	100001315	LC/MS Neg	187.007	2890	NEG	[M-H]-
1,3-dimethylurate	1,3-dimethylurate	Xenobiotics	Xanthine Metabolism	32391	100001106	LC/MS Neg	195.052	1671.4	NEG	[M-H]-
N-acetyl-S-allyl-L-cysteine	N-acetyl-S-allyl-L-cysteine	Xenobiotics	Food Component/Plant	47136	100005818	LC/MS Neg	202.054	2237	NEG	[M-H]-
3-hydroxystachydrine	3-hydroxystachydrine*	Xenobiotics	Food Component/Plant	62062	100020203	LC/MS Pos Early	160.097	1049	POS	[M+H]+
Cryptochlorogenic acid	Cryptochlorogenic acid	Xenobiotics	Food Component/Plant	41924	100003802	LC/MS Neg	353.088	2087	NEG	[M-H]-
3-hydroxycotinine glucuronide	3-hydroxycotinine glucuronide	Xenobiotics	Tobacco Metabolite	43470	100004494	LC/MS Neg	367.115	1745	NEG	[M-H]-
1-methylurate	1-methylurate	Xenobiotics	Xanthine Metabolism	34395	100001400	LC/MS Pos Early	183.051	1461	POS	[M+H]+
Trizma acetate	Trizma acetate	Xenobiotics	Chemical	20710	100000856	LC/MS Pos Early	122.081	1884	POS	[M+H]+
Syringol sulfate	Syringol sulfate	Xenobiotics	Food Component/Plant	48454	100006256	LC/MS Neg	233.012	2395	NEG	[M-H]-
Hydrochlorothiazide	Hydrochlorothiazide	Xenobiotics	Drug - Cardiovascular	39625	100002734	LC/MS Neg	295.957	2046	NEG	[M-H]-
1,2,3-benzenetriol sulfate	1,2,3-benzenetriol sulfate (1)	Xenobiotics	Chemical	48761	100006373	LC/MS Neg	204.981	1453	NEG	[M-H]-
Cotinine	Cotinine	Xenobiotics	Tobacco Metabolite	553	848	LC/MS Pos Early	177.102	2213	POS	[M+H]+
5-acetylamino-6-amino-3-methyluracil	5-acetylamino-6-amino-3-methyluracil	Xenobiotics	Xanthine Metabolism	34424	100001403	LC/MS Polar	197.068	1710	-	-
N-(2-furoyl)glycine	N-(2-furoyl)glycine	Xenobiotics	Food Component/Plant	31536	100001086	LC/MS Pos Early	170.045	1600	POS	[M+H]+
Isoeugenol sulfate	Isoeugenol sulfate	Xenobiotics	Food Component/Plant	48997	100006089	LC/MS Neg	243.033	3893	NEG	[M-H]-
4-allylphenol sulfate	4-allylphenol sulfate	Xenobiotics	Food Component/Plant	37181	100001868	LC/MS Neg	213.023	3805	NEG	[M-H]-
Amlodipine	Amlodipine	Xenobiotics	Drug - Cardiovascular	53247	100006186	LC/MS Neg	407.138	5251	NEG	[M-H]-
1,6-anhydroglucose	1,6-anhydroglucose	Xenobiotics	Food Component/Plant	21049	100000939	LC/MS Neg	161.046	919.7	NEG	[M-H]-
Quinate	Quinate	Xenobiotics	Food Component/Plant	18335	100000442	LC/MS Polar	191.056	2432.9	-	-
N-(2-furoyl)glycine	N-(2-furoyl)glycine	Xenobiotics	Food Component/Plant	31536	100001086	LC/MS Neg	168.03	1525	NEG	[M-H]-
3-(3-hydroxyphenyl)propionate sulfate	3-(3-hydroxyphenyl)propionate sulfate	Xenobiotics	Benzoate Metabolism	45415	100005391	LC/MS Neg	245.012	1294	NEG	[M-H]-
Triacetate lactone	Triacetate lactone	Xenobiotics	Bacterial/Fungal	48571	100006246	LC/MS Neg	125.024	1238	NEG	[M-H]-
3-(3-hydroxyphenyl)propionate	3-(3-hydroxyphenyl)propionate	Xenobiotics	Benzoate Metabolism	35635	100001624	LC/MS Neg	165.056	1980	NEG	[M-H]-
7-methylurate	7-methylurate	Xenobiotics	Xanthine Metabolism	39598	100002241	LC/MS Pos Early	183.051	1321	POS	[M+H]+
4-hydroxyhippurate	4-hydroxyhippurate	Xenobiotics	Benzoate Metabolism	35527	100001423	LC/MS Neg	194.046	1475	NEG	[M-H]-
Eugenol sulfate	Eugenol sulfate	Xenobiotics	Food Component/Plant	48715	100006171	LC/MS Neg	243.033	3782	NEG	[M-H]-
Ethyl glucuronide	Ethyl glucuronide	Xenobiotics	Chemical	39603	100002849	LC/MS Neg	221.067	793	NEG	[M-H]-
Ethyl glucuronide	Ethyl glucuronide	Xenobiotics	Chemical	39603	100002849	LC/MS Pos Early	240.108	1181	POS	[M+H]+
3-methylurate	3-methylurate*	Xenobiotics	Xanthine Metabolism	48252	100004049	LC/MS Neg	181.037	1024	NEG	[M-H]-
2,8-quinolinediol sulfate	2,8-quinolinediol sulfate	Xenobiotics	Food Component/Plant	48691	100004321	LC/MS Neg	239.997	2612	NEG	[M-H]-
Ibuprofen acyl glucuronide	Ibuprofen acyl glucuronide	Xenobiotics	Drug - Analgesics, Anesthetics	45472	100002406	LC/MS Neg	381.156	4855	NEG	[M-H]-
Vanillate	Vanillate	Xenobiotics	Food Component/Plant	35639	100001634	LC/MS Neg	167.035	1100	NEG	[M-H]-
Umbelliferone sulfate	Umbelliferone sulfate	Xenobiotics	Food Component/Plant	48674	100006282	LC/MS Neg	240.981	2440	NEG	[M-H]-
Daidzein sulfate	Daidzein sulfate (2)	Xenobiotics	Food Component/Plant	48728	100006363	LC/MS Neg	333.008	3330	NEG	[M-H]-
2-oxindole-3-acetate	2-oxindole-3-acetate	Xenobiotics	Food Component/Plant	40479	100003109	LC/MS Pos Early	192.065	2378	POS	[M+H]+
Hydroquinone sulfate	Hydroquinone sulfate	Xenobiotics	Drug - Topical Agents	35322	100001604	LC/MS Neg	188.986	1395	NEG	[M-H]-
Stachydrine	Stachydrine	Xenobiotics	Food Component/Plant	34384	100001296	LC/MS Pos Early	144.102	1440	POS	[M+H]+
3-hydroxycinnamate	3-hydroxycinnamate	Xenobiotics	Food Component/Plant	20698	100000842	LC/MS Neg	163.04	1960	NEG	[M-H]-
4-acetaminophen sulfate	4-acetaminophen sulfate	Xenobiotics	Drug - Analgesics, Anesthetics	37475	2049	LC/MS Neg	230.013	1792	NEG	[M-H]-
1,7-dimethylurate	1,7-dimethylurate	Xenobiotics	Xanthine Metabolism	34400	100001399	LC/MS Neg	195.052	1578.6	NEG	[M-H]-
2-isopropylmalate	2-isopropylmalate	Xenobiotics	Food Component/Plant	15667	100000409	LC/MS Neg	175.061	725	NEG	[M-H]-
3-methylxanthine	3-methylxanthine	Xenobiotics	Xanthine Metabolism	32445	100001108	LC/MS Neg	165.042	1700	NEG	[M-H]-
3-methylxanthine	3-methylxanthine	Xenobiotics	Xanthine Metabolism	32445	100001108	LC/MS Pos Early	167.056	1415	POS	[M+H]+
1,3,7-trimethylurate	1,3,7-trimethylurate	Xenobiotics	Xanthine Metabolism	34404	100001397	LC/MS Neg	209.068	1985	NEG	[M-H]-
2,3-dihydroxyisovalerate	2,3-dihydroxyisovalerate	Xenobiotics	Food Component/Plant	38276	100002417	LC/MS Polar	133.051	1050	-	-
2-acetolactate	2-acetolactate	Xenobiotics	Food Component/Plant	38645	100002418	LC/MS Neg	131.035	1300	NEG	[M-H]-
Glucuronide of piperine metabolite C17H21NO3	Glucuronide of piperine metabolite C17H21NO3 (4)*	Xenobiotics	Food Component/Plant	62291	100020492	LC/MS Neg	462.177	3992	NEG	[M-H]-
4-acetylphenol sulfate	4-acetylphenol sulfate	Xenobiotics	Benzoate Metabolism	44620	100000711	LC/MS Neg	215.002	2375	NEG	[M-H]-
Coumaroylquinate	Coumaroylquinate (2)	Xenobiotics	Food Component/Plant	54927	100010907	LC/MS Neg	337.093	2345	NEG	[M-H]-
5-acetylamino-6-formylamino-3-methyluracil	5-acetylamino-6-formylamino-3-methyluracil	Xenobiotics	Xanthine Metabolism	34401	100001402	LC/MS Polar	225.063	1424	-	-
3-acetylphenol sulfate	3-acetylphenol sulfate	Xenobiotics	Chemical	48693	100004326	LC/MS Neg	215.002	2477	NEG	[M-H]-
Sulfate of piperine metabolite C18H21NO3	Sulfate of piperine metabolite C18H21NO3 (1)*	Xenobiotics	Food Component/Plant	62297	100020502	LC/MS Neg	378.102	4481	NEG	[M-H]-
Sulfate of piperine metabolite C15H17NO3	Sulfate of piperine metabolite C15H17NO3 (2)*	Xenobiotics	Food Component/Plant	62305	100020499	LC/MS Neg	338.07	3880	NEG	[M-H]-
2-methoxyresorcinol sulfate	2-methoxyresorcinol sulfate	Xenobiotics	Chemical	48445	100006184	LC/MS Neg	218.997	1863	NEG	[M-H]-
Daidzein	Daidzein	Xenobiotics	Food Component/Plant	32453	100001219	LC/MS Neg	253.051	3566	NEG	[M-H]-
Abscisate	Abscisate	Xenobiotics	Food Component/Plant	21156	100000879	LC/MS Neg	263.129	3170	NEG	[M-H]-
Caffeic acid sulfate	Caffeic acid sulfate	Xenobiotics	Xanthine Metabolism	53254	100009337	LC/MS Polar	258.992	1307	-	-
2-furoylcarnitine	2-furoylcarnitine	Xenobiotics	Food Component/Plant	61771	100016070	LC/MS Pos Early	256.118	2672	POS	[M+H]+
2-acetamidophenol sulfate	2-acetamidophenol sulfate	Xenobiotics	Drug - Analgesics, Anesthetics	48580	100006190	LC/MS Neg	230.013	2251	NEG	[M-H]-
Valsartan	Valsartan	Xenobiotics	Drug - Cardiovascular	48566	100006232	LC/MS Neg	434.22	4228	NEG	[M-H]-
Gluconate	Gluconate	Xenobiotics	Food Component/Plant	587	338	LC/MS Polar	195.051	2922	-	-
Ectoine	Ectoine	Xenobiotics	Chemical	35651	100001635	LC/MS Pos Early	143.082	1980	POS	[M+H]+
Lanthionine	Lanthionine	Xenobiotics	Chemical	42002	100003892	LC/MS Pos Early	209.059	1730	POS	[M+H]+
Sulforaphane-N-acetyl-cysteine	Sulforaphane-N-acetyl-cysteine	Xenobiotics	Food Component/Plant	40468	100003719	LC/MS Neg	339.051	2230	NEG	[M-H]-
4-acetamidophenylglucuronide	4-acetamidophenylglucuronide	Xenobiotics	Drug - Analgesics, Anesthetics	15736	100000043	LC/MS Neg	326.088	1400	NEG	[M-H]-
Thioproline	Thioproline	Xenobiotics	Chemical	53231	100009232	LC/MS Pos Early	134.027	1250	POS	[M+H]+
Ferulic acid 4-sulfate	Ferulic acid 4-sulfate	Xenobiotics	Food Component/Plant	47114	100005389	LC/MS Neg	273.007	1200	NEG	[M-H]-
O-cresol sulfate	O-cresol sulfate	Xenobiotics	Benzoate Metabolism	36845	100001806	LC/MS Neg	187.007	2796	NEG	[M-H]-
O-cresol sulfate	O-cresol sulfate	Xenobiotics	Benzoate Metabolism	36845	100001806	LC/MS Neg	187.007	2796	NEG	[M-H]-
Sulfate of piperine metabolite C16H17NO3	Sulfate of piperine metabolite C16H17NO3 (1)*	Xenobiotics	Food Component/Plant	62306	100020500	LC/MS Neg	350.07	4293	NEG	[M-H]-
Homostachydrine	Homostachydrine*	Xenobiotics	Food Component/Plant	33009	100001550	LC/MS Pos Early	158.118	1750	POS	[M+H]+
4-vinylguaiacol sulfate	4-vinylguaiacol sulfate	Xenobiotics	Food Component/Plant	48442	100006126	LC/MS Neg	229.018	3354	NEG	[M-H]-
Thymol sulfate	Thymol sulfate	Xenobiotics	Food Component/Plant	36095	100001757	LC/MS Neg	229.054	4410	NEG	[M-H]-
Chlorogenate	Chlorogenate	Xenobiotics	Food Component/Plant	34120	100001349	LC/MS Neg	353.088	1732	NEG	[M-H]-
2-isopropylmalate	2-isopropylmalate	Xenobiotics	Food Component/Plant	15667	100000409	LC/MS Polar	175.061	2605	-	-
Acetylsalicylate	Acetylsalicylate	Xenobiotics	Drug - Analgesics, Anesthetics	37493	100001953	LC/MS Neg	137.024	2020	NEG	[M-H]-
Benzoate	Benzoate	Xenobiotics	Benzoate Metabolism	15778	100000008	LC/MS Neg	121.029	1750	NEG	[M-H]-
Sulfate of piperine metabolite C18H21NO3	Sulfate of piperine metabolite C18H21NO3 (2)*	Xenobiotics	Food Component/Plant	62298	100020503	LC/MS Neg	378.102	4517	NEG	[M-H]-
Theanine	Theanine	Xenobiotics	Food Component/Plant	22206	100000784	LC/MS Pos Early	175.108	2180	POS	[M+H]+
3-hydroxyindolin-2-one	3-hydroxyindolin-2-one	Xenobiotics	Food Component/Plant	42561	100003823	LC/MS Neg	148.04	2695	NEG	[M-H]-
3-hydroxyindolin-2-one	3-hydroxyindolin-2-one	Xenobiotics	Food Component/Plant	42561	100003823	LC/MS Pos Early	132.044	2035	POS	[M+H]+
Glucuronide of piperine metabolite C17H21NO3	Glucuronide of piperine metabolite C17H21NO3 (3)*	Xenobiotics	Food Component/Plant	62290	100020491	LC/MS Neg	462.177	3951	NEG	[M-H]-
3,7-dimethylurate	3,7-dimethylurate	Xenobiotics	Xanthine Metabolism	34399	100001398	LC/MS Neg	195.052	1418.2	NEG	[M-H]-
2-hydroxyacetaminophen sulfate	2-hydroxyacetaminophen sulfate*	Xenobiotics	Drug - Analgesics, Anesthetics	33173	100001791	LC/MS Neg	246.008	1674	NEG	[M-H]-
3,7-dimethylurate	3,7-dimethylurate	Xenobiotics	Xanthine Metabolism	34399	100001398	LC/MS Neg	195.052	1418	NEG	[M-H]-
N-acetylalliin	N-acetylalliin	Xenobiotics	Food Component/Plant	45404	100005367	LC/MS Neg	218.049	1467	NEG	[M-H]-
N-acetylalliin	N-acetylalliin	Xenobiotics	Food Component/Plant	45404	100005367	LC/MS Pos Early	220.064	1348	POS	[M+H]+
6-hydroxyindole sulfate	6-hydroxyindole sulfate	Xenobiotics	Chemical	48698	100006260	LC/MS Neg	212.002	2498	NEG	[M-H]-
Sulfate of piperine metabolite C16H19NO3	Sulfate of piperine metabolite C16H19NO3 (1)*	Xenobiotics	Food Component/Plant	62294	100020495	LC/MS Neg	352.086	4031	NEG	[M-H]-
Candesartan	Candesartan	Xenobiotics	Drug - Cardiovascular	54749	100006187	LC/MS Neg	439.152	3436	NEG	[M-H]-
Candesartan	Candesartan	Xenobiotics	Drug - Cardiovascular	54749	100006187	LC/MS Pos Late	441.167	934	POS	[M+H]+
2-methoxyacetaminophen glucuronide	2-methoxyacetaminophen glucuronide*	Xenobiotics	Drug - Analgesics, Anesthetics	33161	100001795	LC/MS Neg	356.099	1633	NEG	[M-H]-
Sulfate of piperine metabolite C16H19NO3	Sulfate of piperine metabolite C16H19NO3 (3)*	Xenobiotics	Food Component/Plant	62296	100020497	LC/MS Neg	352.086	4200	NEG	[M-H]-
Linamarin	Linamarin	Xenobiotics	Food Component/Plant	39606	100003124	LC/MS Pos Early	265.139	1440	POS	[M+H]+
Oxypurinol	Oxypurinol	Xenobiotics	Drug - Metabolic	41726	100002489	LC/MS Polar	151.026	1656	-	-
Methyl indole-3-acetate	Methyl indole-3-acetate	Xenobiotics	Food Component/Plant	1584	1104	LC/MS Neg	188.072	4548	NEG	[M-H]-
3-methyl catechol sulfate	3-methyl catechol sulfate (2)	Xenobiotics	Benzoate Metabolism	46164	100004110	LC/MS Neg	203.002	2860	NEG	[M-H]-
Theophylline	Theophylline	Xenobiotics	Xanthine Metabolism	18394	100000437	LC/MS Neg	179.058	2356.9	NEG	[M-H]-
Theophylline	Theophylline	Xenobiotics	Xanthine Metabolism	18394	100000437	LC/MS Neg	179.057	2356.9	NEG	[M-H]-
S-	S-(3-hydroxypropyl)mercapturic acid (HPMA)	Xenobiotics	Chemical	44552	100004568	LC/MS Neg	220.065	1576	NEG	[M-H]-
3-hydroxypyridine sulfate	3-hydroxypyridine sulfate	Xenobiotics	Chemical	48448	100006098	LC/MS Neg	173.987	1595.5	NEG	[M-H]-
4-ethylphenylsulfate	4-ethylphenylsulfate	Xenobiotics	Benzoate Metabolism	36099	100001756	LC/MS Neg	201.023	3580	NEG	[M-H]-
4-methylcatechol sulfate	4-methylcatechol sulfate	Xenobiotics	Benzoate Metabolism	46146	100004111	LC/MS Neg	203.002	2665	NEG	[M-H]-
Salicylate	Salicylate	Xenobiotics	Drug - Topical Agents	1515	501	LC/MS Polar	137.024	802	-	-
Sulfate of piperine metabolite C16H19NO3	Sulfate of piperine metabolite C16H19NO3 (2)*	Xenobiotics	Food Component/Plant	62295	100020496	LC/MS Neg	352.086	4112	NEG	[M-H]-
Indolin-2-one	Indolin-2-one	Xenobiotics	Food Component/Plant	43374	100004318	LC/MS Pos Early	134.06	2575	POS	[M+H]+
Diglycerol	Diglycerol	Xenobiotics	Chemical	40700	100003700	LC/MS Neg	165.077	1078	NEG	[M-H]-
Diglycerol	Diglycerol	Xenobiotics	Chemical	40700	100003700	LC/MS Pos Early	167.091	818	POS	[M+H]+
Alpha-hydroxymetoprolol	Alpha-hydroxymetoprolol	Xenobiotics	Drug - Cardiovascular	54738	100006385	LC/MS Pos Early	284.186	2900	POS	[M+H]+
Naringenin	Naringenin	Xenobiotics	Food Component/Plant	44663	100000920	LC/MS Neg	271.061	3437	NEG	[M-H]-
Valsartan	Valsartan	Xenobiotics	Drug - Cardiovascular	48566	100006232	LC/MS Pos Late	436.234	1092	POS	[M+H]+
3-hydroxypyridine sulfate	3-hydroxypyridine sulfate	Xenobiotics	Chemical	48448	100006098	LC/MS Neg	173.987	1595.5	NEG	[M-H]-
Pyrraline	Pyrraline	Xenobiotics	Food Component/Plant	48428	100001767	LC/MS Neg	253.119	2304	NEG	[M-H]-
Sulfate of piperine metabolite C16H19NO4	Sulfate of piperine metabolite C16H19NO4 (4)*	Xenobiotics	Food Component/Plant	62303	100020508	LC/MS Neg	368.081	3282	NEG	[M-H]-
4-hydroxybenzoate	4-hydroxybenzoate	Xenobiotics	Benzoate Metabolism	21133	100000862	LC/MS Neg	137.024	820	NEG	[M-H]-
Metoprolol	Metoprolol	Xenobiotics	Drug - Cardiovascular	18037	2028	LC/MS Pos Early	268.191	3312	POS	[M+H]+
Metoprolol	Metoprolol	Xenobiotics	Drug - Cardiovascular	18037	2028	LC/MS Pos Late	268.191	760	POS	[M+H]+
N-methylpipecolate	N-methylpipecolate	Xenobiotics	Bacterial/Fungal	47101	100005383	LC/MS Pos Early	144.102	1932	POS	[M+H]+
N-acetylpyrraline	N-acetylpyrraline	Xenobiotics	Food Component/Plant	48438	100006120	LC/MS Neg	295.13	2545	NEG	[M-H]-
3-(N-acetyl-L-cystein-S-yl) acetaminophen	3-(N-acetyl-L-cystein-S-yl) acetaminophen	Xenobiotics	Drug - Analgesics, Anesthetics	45721	2048	LC/MS Neg	311.071	2094	NEG	[M-H]-
1-methylurate	1-methylurate	Xenobiotics	Xanthine Metabolism	34395	100001400	LC/MS Pos Early	183.051	1461	POS	[M+H]+
Gentisic acid-5-glucoside	Gentisic acid-5-glucoside	Xenobiotics	Chemical	48729	100006372	LC/MS Neg	315.072	1434	NEG	[M-H]-
Piperidine	Piperidine	Xenobiotics	Food Component/Plant	38183	100002398	LC/MS Pos Early	86.096	2500	POS	[M+H]+
Furaneol sulfate	Furaneol sulfate	Xenobiotics	Food Component/Plant	54795	100009328	LC/MS Neg	206.997	1900	NEG	[M-H]-
Benzoylcarnitine	Benzoylcarnitine*	Xenobiotics	Chemical	43265	100004555	LC/MS Pos Early	266.139	3041	POS	[M+H]+
2-aminophenol sulfate	2-aminophenol sulfate	Xenobiotics	Chemical	43266	100004322	LC/MS Neg	188.002	1677	NEG	[M-H]-
Allopurinol riboside	Allopurinol riboside	Xenobiotics	Drug - Metabolic	38321	100002454	LC/MS Neg	267.074	1660	NEG	[M-H]-
4-hydroxymandelate	4-hydroxymandelate	Xenobiotics	Benzoate Metabolism	1568	1115	LC/MS Neg	167.035	772.7	NEG	[M-H]-
Enterolactone	Enterolactone	Xenobiotics	Food Component/Plant	39626	100003070	LC/MS Neg	297.113	4515	NEG	[M-H]-
Naringenin 7-glucuronide	Naringenin 7-glucuronide	Xenobiotics	Food Component/Plant	54924	100010898	LC/MS Neg	447.093	3144	NEG	[M-H]-
7-methylxanthine	7-methylxanthine	Xenobiotics	Xanthine Metabolism	34390	100001396	LC/MS Pos Early	167.056	1350	POS	[M+H]+
2,3-dihydroxypyridine	2,3-dihydroxypyridine	Xenobiotics	Food Component/Plant	21132	100000861	LC/MS Pos Early	112.039	1420	POS	[M+H]+
2-piperidinone	2-piperidinone	Xenobiotics	Food Component/Plant	43400	100004295	LC/MS Pos Early	100.076	1675	POS	[M+H]+
Beta-guanidinopropanoate	Beta-guanidinopropanoate	Xenobiotics	Food Component/Plant	35101	100001411	LC/MS Pos Early	132.077	2145	POS	[M+H]+
Alliin	Alliin	Xenobiotics	Food Component/Plant	41494	100003473	LC/MS Pos Early	178.053	1470	POS	[M+H]+
Coumaroylquinate	Coumaroylquinate (1)	Xenobiotics	Food Component/Plant	54926	100010906	LC/MS Neg	337.093	2480	NEG	[M-H]-
Theobromine	Theobromine	Xenobiotics	Xanthine Metabolism	18392	100000445	LC/MS Pos Early	181.072	1600	POS	[M+H]+
Fucitol	Fucitol	Xenobiotics	Food Component/Plant	38313	100002455	LC/MS Neg	165.077	816.1	NEG	[M-H]-
Pyrraline	Pyrraline	Xenobiotics	Food Component/Plant	48428	100001767	LC/MS Pos Early	255.134	2750	POS	[M+H]+
Phenylpropionylglycine	Phenylpropionylglycine	Xenobiotics	Benzoate Metabolism	35434	100001591	LC/MS Neg	206.082	2945	NEG	[M-H]-
Caffeine	Caffeine	Xenobiotics	Xanthine Metabolism	569	849	LC/MS Pos Early	195.088	2106	POS	[M+H]+
Glucuronide of piperine metabolite C17H21NO3	Glucuronide of piperine metabolite C17H21NO3 (5)*	Xenobiotics	Food Component/Plant	62292	100020493	LC/MS Neg	462.177	4039	NEG	[M-H]-
Hydroxycotinine	Hydroxycotinine	Xenobiotics	Tobacco Metabolite	38661	100002717	LC/MS Pos Early	193.097	2030	POS	[M+H]+
Coumaroylquinate	Coumaroylquinate (4)	Xenobiotics	Food Component/Plant	54929	100010909	LC/MS Neg	337.093	1982	NEG	[M-H]-
Dimethyl sulfone	Dimethyl sulfone	Xenobiotics	Chemical	43424	100004284	LC/MS Pos Early	95.016	832	POS	[M+H]+
Succinimide	Succinimide	Xenobiotics	Chemical	41888	100003696	LC/MS Neg	98.025	1270	NEG	[M-H]-
Cotinine N-oxide	Cotinine N-oxide	Xenobiotics	Tobacco Metabolite	38662	100002719	LC/MS Pos Early	193.097	1377	POS	[M+H]+
Equol glucuronide	Equol glucuronide	Xenobiotics	Food Component/Plant	41948	100003895	LC/MS Neg	417.119	3215	NEG	[M-H]-
Metoprolol acid metabolite	Metoprolol acid metabolite*	Xenobiotics	Drug - Cardiovascular	34109	100001385	LC/MS Pos Early	268.154	2950	POS	[M+H]+
Erythritol	Erythritol	Xenobiotics	Food Component/Plant	20699	100000846	LC/MS Polar	167.056	1491	-	-
3-hydroxyindolin-2-one sulfate	3-hydroxyindolin-2-one sulfate	Xenobiotics	Chemical	48419	100006103	LC/MS Neg	227.997	2082	NEG	[M-H]-
1-methylxanthine	1-methylxanthine	Xenobiotics	Xanthine Metabolism	34389	100001405	LC/MS Pos Early	167.056	1500	POS	[M+H]+
2-methoxyacetaminophen sulfate	2-methoxyacetaminophen sulfate*	Xenobiotics	Drug - Analgesics, Anesthetics	47031	100001793	LC/MS Neg	260.023	1949	NEG	[M-H]-
Carboxyibuprofen	Carboxyibuprofen	Xenobiotics	Drug - Analgesics, Anesthetics	43333	100004171	LC/MS Neg	235.098	1920	NEG	[M-H]-
Hippurate	Hippurate	Xenobiotics	Benzoate Metabolism	15753	100000014	LC/MS Pos Early	180.065	2116	POS	[M+H]+
Hippurate	Hippurate	Xenobiotics	Benzoate Metabolism	15753	100000014	LC/MS Neg	178.051	2106.9	NEG	[M-H]-
Glucuronide of piperine metabolite C17H21NO3	Glucuronide of piperine metabolite C17H21NO3 (1)*	Xenobiotics	Food Component/Plant	62288	100020489	LC/MS Neg	462.177	3814	NEG	[M-H]-
Ferulylglycine	Ferulylglycine (1)	Xenobiotics	Food Component/Plant	54936	100010912	LC/MS Neg	250.072	2239	NEG	[M-H]-
X - 12844	X - 12844	Unclassified	Unknown	46633	999912844	LC/MS Neg	539.249	4185	NEG	[M-H]-
X - 17682	X - 17682	Unclassified	Unknown	48024	999917682	LC/MS Neg	485.167	2408	NEG	[M-H]-
X - 17704	X - 17704	Unclassified	Unknown	48054	999917704	LC/MS Neg	489.271	4634	NEG	[M-H]-
X - 17761	X - 17761	Unclassified	Unknown	47832	-	LC/MS Pos Late	274.183	1136	POS	[M+H]+
X - 17688	X - 17688	Unclassified	Unknown	48027	999917688	LC/MS Neg	350.089	2796	NEG	[M-H]-
X - 13844	X - 13844	Unclassified	Unknown	47977	999913844	LC/MS Neg	-	-	NEG	[M-H]-
X - 12753	X - 12753	Unclassified	Unknown	47723	999912753	LC/MS Pos Early	220.064	1422	POS	[M+H]+
X - 24518	X - 24518	Unclassified	Unknown	52839	999924518	LC/MS Pos Early	-	-	POS	[M+H]+
X - 24518	X - 24518	Unclassified	Unknown	52839	999924518	LC/MS Pos Early	204.134	2329	POS	[M+H]+
X - 12753	X - 12753	Unclassified	Unknown	47723	999912753	LC/MS Pos Early	-	-	POS	[M+H]+
X - 21831	X - 21831	Unclassified	Unknown	47008	999921831	LC/MS Neg	363.168	3480	NEG	[M-H]-
X - 24344	X - 24344	Unclassified	Unknown	52540	999924344	LC/MS Neg	-	-	NEG	[M-H]-
X - 24344	X - 24344	Unclassified	Unknown	52540	999924344	LC/MS Neg	217.017	3620	NEG	[M-H]-
X - 12844	X - 12844	Unclassified	Unknown	46633	999912844	LC/MS Neg	-	-	NEG	[M-H]-
X - 13844	X - 13844	Unclassified	Unknown	47977	999913844	LC/MS Neg	209.057	1442	NEG	[M-H]-
X - 14082	X - 14082	Unclassified	Unknown	47984	999914082	LC/MS Neg	511.255	4501	NEG	[M-H]-
X - 12713	X - 12713	Unclassified	Unknown	47932	999912713	LC/MS Neg	263.023	1626	NEG	[M-H]-
X - 21847	X - 21847	Unclassified	Unknown	47024	999921847	LC/MS Neg	403.105	4270	NEG	[M-H]-
X - 12714	X - 12714	Unclassified	Unknown	46318	999912714	LC/MS Neg	303.073	1617	NEG	[M-H]-
X - 12100	X - 12100	Unclassified	Unknown	47687	999912100	LC/MS Pos Early	-	-	POS	[M+H]+
X - 12100	X - 12100	Unclassified	Unknown	47687	999912100	LC/MS Pos Early	221.092	2650	POS	[M+H]+
X - 12015	X - 12015	Unclassified	Unknown	47390	999912015	LC/MS Neg	216.088	1296	NEG	[M-H]-
X - 24556	X - 24556	Unclassified	Unknown	52877	999924556	LC/MS Neg	-	-	NEG	[M-H]-
X - 24556	X - 24556	Unclassified	Unknown	52877	999924556	LC/MS Neg	283.119	2318	NEG	[M-H]-
X - 12706	X - 12706	Unclassified	Unknown	46314	999912706	LC/MS Neg	222.992	1251	NEG	[M-H]-
X - 23906	X - 23906	Unclassified	Unknown	49814	999923906	LC/MS Neg	295.104	1214	NEG	[M-H]-
X - 23587	X - 23587	Unclassified	Unknown	49463	999923587	LC/MS Pos Early	-	-	POS	[M+H]+
X - 23587	X - 23587	Unclassified	Unknown	49463	999923587	LC/MS Pos Early	132.102	1230	POS	[M+H]+
X - 12740	X - 12740	Unclassified	Unknown	46627	999912740	LC/MS Neg	-	-	NEG	[M-H]-
X - 12740	X - 12740	Unclassified	Unknown	46627	999912740	LC/MS Neg	287.023	2497	NEG	[M-H]-
X - 24588	X - 24588	Unclassified	Unknown	52909	999924588	LC/MS Neg	-	-	NEG	[M-H]-
X - 24588	X - 24588	Unclassified	Unknown	52909	999924588	LC/MS Neg	485.167	2350	NEG	[M-H]-
X - 23668	X - 23668	Unclassified	Unknown	49545	999923668	LC/MS Pos Early	282.192	3087	POS	[M+H]+
X - 14082	X - 14082	Unclassified	Unknown	47984	999914082	LC/MS Neg	-	-	NEG	[M-H]-
X - 24494	X - 24494	Unclassified	Unknown	52813	999924494	LC/MS Neg	-	-	NEG	[M-H]-
X - 12214	X - 12214	Unclassified	Unknown	47513	999912214	LC/MS Neg	242.013	1975	NEG	[M-H]-
X - 18059	X - 18059	Unclassified	Unknown	48039	999918059	LC/MS Neg	175.098	2825	NEG	[M-H]-
X - 12714	X - 12714	Unclassified	Unknown	46318	999912714	LC/MS Neg	-	-	NEG	[M-H]-
X - 23657	X - 23657	Unclassified	Unknown	49534	999923657	LC/MS Pos Early	144.102	2337	POS	[M+H]+
X - 12701	X - 12701	Unclassified	Unknown	46962	999912701	LC/MS Neg	319.068	1050	NEG	[M-H]-
X - 24340	X - 24340	Unclassified	Unknown	52536	999924340	LC/MS Neg	238.108	2560	NEG	[M-H]-
X - 22143	X - 22143	Unclassified	Unknown	47389	999922143	LC/MS Neg	216.088	1263	NEG	[M-H]-
X - 17342	X - 17342	Unclassified	Unknown	47994	999917342	LC/MS Neg	246.992	1201	NEG	[M-H]-
X - 24334	X - 24334	Unclassified	Unknown	52530	999924334	LC/MS Neg	415.183	1860	NEG	[M-H]-
X - 24465	X - 24465	Unclassified	Unknown	52782	999924465	LC/MS Pos Early	206.066	849	POS	[M+H]+
X - 24801	X - 24801	Unclassified	Unknown	54829	999924801	LC/MS Pos Early	178.107	1733	POS	[M+H]+
X - 24327	X - 24327	Unclassified	Unknown	52523	999924327	LC/MS Neg	328.068	1310.8	NEG	[M-H]-
X - 13874	X - 13874	Unclassified	Unknown	47982	999913874	LC/MS Neg	231.124	1703	NEG	[M-H]-
X - 12126	X - 12126	Unclassified	Unknown	46966	999912126	LC/MS Neg	-	-	NEG	[M-H]-
X - 12126	X - 12126	Unclassified	Unknown	46966	999912126	LC/MS Neg	324.074	1205	NEG	[M-H]-
X - 24680	X - 24680	Unclassified	Unknown	53108	999924680	LC/MS Pos Early	320.108	1458.7	POS	[M+H]+
X - 24801	X - 24801	Unclassified	Unknown	54829	999924801	LC/MS Pos Early	-	-	POS	[M+H]+
X - 13684	X - 13684	Unclassified	Unknown	47790	999913684	LC/MS Pos Early	242.015	1642	POS	[M+H]+
X - 13684	X - 13684	Unclassified	Unknown	47790	999913684	LC/MS Pos Early	-	-	POS	[M+H]+
X - 24415	X - 24415	Unclassified	Unknown	52644	999924415	LC/MS Neg	367.139	4487	NEG	[M-H]-
X - 24457	X - 24457	Unclassified	Unknown	52774	999924457	LC/MS Pos Early	-	-	POS	[M+H]+
X - 24457	X - 24457	Unclassified	Unknown	52774	999924457	LC/MS Pos Early	224.055	2185	POS	[M+H]+
X - 17723	X - 17723	Unclassified	Unknown	47828	999917723	LC/MS Pos Late	343.222	856	POS	[M+H]+
X - 23039	X - 23039	Unclassified	Unknown	48683	-	LC/MS Neg	138.02	678	NEG	[M-H]-
X - 24345	X - 24345	Unclassified	Unknown	52541	999924345	LC/MS Neg	248.096	3776	NEG	[M-H]-
X - 13693	X - 13693	Unclassified	Unknown	47961	999913693	LC/MS Neg	375.13	1779	NEG	[M-H]-
X - 17655	X - 17655	Unclassified	Unknown	48019	999917655	LC/MS Neg	-	-	NEG	[M-H]-
X - 17655	X - 17655	Unclassified	Unknown	48019	999917655	LC/MS Neg	421.061	4169	NEG	[M-H]-
X - 24332	X - 24332	Unclassified	Unknown	52528	999924332	LC/MS Neg	155.108	1760	NEG	[M-H]-
X - 15503	X - 15503	Unclassified	Unknown	46977	999915503	LC/MS Neg	-	-	NEG	[M-H]-
X - 15503	X - 15503	Unclassified	Unknown	49565	999915503	LC/MS Pos Early	195.076	2300	POS	[M+H]+
X - 21821	X - 21821	Unclassified	Unknown	46998	999921821	LC/MS Neg	-	-	NEG	[M-H]-
X - 21821	X - 21821	Unclassified	Unknown	46998	999921821	LC/MS Neg	243.078	2930	NEG	[M-H]-
X - 17675	X - 17675	Unclassified	Unknown	47395	999917675	LC/MS Neg	243.992	1480	NEG	[M-H]-
X - 24359	X - 24359	Unclassified	Unknown	52555	999924359	LC/MS Neg	442.19	4711	NEG	[M-H]-
X - 24494	X - 24494	Unclassified	Unknown	52813	999924494	LC/MS Neg	479.228	4131	NEG	[M-H]-
X - 24338	X - 24338	Unclassified	Unknown	52534	999924338	LC/MS Neg	234.08	2000	NEG	[M-H]-
X - 12283	X - 12283	Unclassified	Unknown	47708	999912283	LC/MS Pos Early	-	-	POS	[M+H]+
X - 17349	X - 17349	Unclassified	Unknown	47999	999917349	LC/MS Neg	367.104	2497	NEG	[M-H]-
X - 12410	X - 12410	Unclassified	Unknown	47921	999912410	LC/MS Neg	274.039	2086	NEG	[M-H]-
X - 11444	X - 11444	Unclassified	Unknown	46460	999911444	LC/MS Neg	-	-	NEG	[M-H]-
X - 11444	X - 11444	Unclassified	Unknown	46460	999911444	LC/MS Neg	541.265	3972	NEG	[M-H]-
X - 11847	X - 11847	Unclassified	Unknown	46488	999911847	LC/MS Neg	-	-	NEG	[M-H]-
X - 11847	X - 11847	Unclassified	Unknown	46488	999911847	LC/MS Neg	259.01	3087	NEG	[M-H]-
X - 23648	X - 23648	Unclassified	Unknown	49525	999923648	LC/MS Pos Early	-	-	POS	[M+H]+
X - 12410	X - 12410	Unclassified	Unknown	47921	999912410	LC/MS Neg	-	-	NEG	[M-H]-
X - 23648	X - 23648	Unclassified	Unknown	49525	999923648	LC/MS Pos Early	262.103	1656	POS	[M+H]+
X - 12818	X - 12818	Unclassified	Unknown	47943	999912818	LC/MS Neg	-	-	NEG	[M-H]-
X - 12818	X - 12818	Unclassified	Unknown	47943	999912818	LC/MS Neg	263.023	2695	NEG	[M-H]-
X - 12816	X - 12816	Unclassified	Unknown	46630	999912816	LC/MS Neg	-	-	NEG	[M-H]-
X - 12816	X - 12816	Unclassified	Unknown	46630	999912816	LC/MS Neg	495.224	2700	NEG	[M-H]-
X - 23645	X - 23645	Unclassified	Unknown	49522	999923645	LC/MS Pos Early	222.079	1568	POS	[M+H]+
X - 17328	X - 17328	Unclassified	Unknown	47818	999917328	LC/MS Pos Late	-	-	POS	[M+H]+
X - 24520	X - 24520	Unclassified	Unknown	52841	999924520	LC/MS Pos Early	297.108	2442	POS	[M+H]+
X - 24387	X - 24387	Unclassified	Unknown	52329	999924387	LC/MS Pos Early	355.113	2221	POS	[M+H]+
X - 12306	X - 12306	Unclassified	Unknown	47917	999912306	LC/MS Neg	247.029	2350	NEG	[M-H]-
X - 12306	X - 12306	Unclassified	Unknown	47917	999912306	LC/MS Neg	-	-	NEG	[M-H]-
X - 17353	X - 17353	Unclassified	Unknown	48003	999917353	LC/MS Neg	-	-	NEG	[M-H]-
X - 17353	X - 17353	Unclassified	Unknown	48003	999917353	LC/MS Neg	507.209	3430	NEG	[M-H]-
X - 12267	X - 12267	Unclassified	Unknown	47916	999912267	LC/MS Neg	265.12	2970	NEG	[M-H]-
X - 24470	X - 24470	Unclassified	Unknown	52787	999924470	LC/MS Pos Early	306.154	2252	POS	[M+H]+
X - 24736	X - 24736	Unclassified	Unknown	53172	999924736	LC/MS Pos Early	-	-	POS	[M+H]+
X - 24736	X - 24736	Unclassified	Unknown	53172	999924736	LC/MS Pos Early	189.135	2821	POS	[M+H]+
X - 23908	X - 23908	Unclassified	Unknown	49816	999923908	LC/MS Neg	188.093	1237	NEG	[M-H]-
X - 19183	X - 19183	Unclassified	Unknown	47672	999919183	LC/MS Neg	-	-	NEG	[M-H]-
X - 19183	X - 19183	Unclassified	Unknown	47672	999919183	LC/MS Neg	230.049	1665	NEG	[M-H]-
X - 12026	X - 12026	Unclassified	Unknown	47905	999912026	LC/MS Neg	-	-	NEG	[M-H]-
X - 12026	X - 12026	Unclassified	Unknown	47905	999912026	LC/MS Neg	180.053	1652	NEG	[M-H]-
X - 21441	X - 21441	Unclassified	Unknown	46486	999921441	LC/MS Neg	-	-	NEG	[M-H]-
X - 21441	X - 21441	Unclassified	Unknown	46486	999921441	LC/MS Neg	294.113	3025.4	NEG	[M-H]-
X - 23593	X - 23593	Unclassified	Unknown	49469	999923593	LC/MS Pos Early	-	-	POS	[M+H]+
X - 23593	X - 23593	Unclassified	Unknown	49469	999923593	LC/MS Pos Early	191.102	1531	POS	[M+H]+
X - 17328	X - 17328	Unclassified	Unknown	47818	999917328	LC/MS Pos Late	308.185	910	POS	[M+H]+
X - 24519	X - 24519	Unclassified	Unknown	52840	999924519	LC/MS Pos Early	208.064	2458	POS	[M+H]+
X - 11787	X - 11787	Unclassified	Unknown	33132	999911787	LC/MS Pos Early	-	-	POS	[M+H]+
X - 11787	X - 11787	Unclassified	Unknown	33132	999911787	LC/MS Pos Early	148.097	2319	POS	[M+H]+
X - 12738	X - 12738	Unclassified	Unknown	47940	999912738	LC/MS Neg	230.997	2389	NEG	[M-H]-
X - 12407	X - 12407	Unclassified	Unknown	46615	999912407	LC/MS Neg	-	-	NEG	[M-H]-
X - 12407	X - 12407	Unclassified	Unknown	46615	999912407	LC/MS Neg	204.981	1873	NEG	[M-H]-
X - 17323	X - 17323	Unclassified	Unknown	47813	999917323	LC/MS Pos Early	-	-	POS	[M+H]+
X - 17323	X - 17323	Unclassified	Unknown	47813	999917323	LC/MS Pos Early	272.185	3307	POS	[M+H]+
X - 10457	X - 10457	Unclassified	Unknown	47581	999910457	LC/MS Pos Early	261.144	2370	POS	[M+H]+
X - 12104	X - 12104	Unclassified	Unknown	46932	999912104	LC/MS Pos Early	-	-	POS	[M+H]+
X - 12104	X - 12104	Unclassified	Unknown	52597	999912104	LC/MS Neg	269.077	1763	NEG	[M-H]-
X - 24406	X - 24406	Unclassified	Unknown	52635	999924406	LC/MS Neg	174.077	1406	NEG	[M-H]-
X - 17343	X - 17343	Unclassified	Unknown	47995	999917343	LC/MS Neg	-	-	NEG	[M-H]-
X - 17343	X - 17343	Unclassified	Unknown	47995	999917343	LC/MS Neg	190.966	1326	NEG	[M-H]-
X - 24765	X - 24765	Unclassified	Unknown	54703	-	LC/MS Pos Early	83.022	1800	POS	[M+H]+
X - 23518	X - 23518	Unclassified	Unknown	48737	999923518	LC/MS Neg	246.992	715	NEG	[M-H]-
X - 21839	X - 21839	Unclassified	Unknown	47016	999921839	LC/MS Neg	-	-	NEG	[M-H]-
X - 21839	X - 21839	Unclassified	Unknown	47016	999921839	LC/MS Neg	452.194	3925	NEG	[M-H]-
X - 12738	X - 12738	Unclassified	Unknown	47940	999912738	LC/MS Neg	-	-	NEG	[M-H]-
X - 23311	X - 23311	Unclassified	Unknown	49011	999923311	LC/MS Neg	325.093	1516	NEG	[M-H]-
X - 24473	X - 24473	Unclassified	Unknown	52790	999924473	LC/MS Pos Early	146.081	1709	POS	[M+H]+
X - 21825	X - 21825	Unclassified	Unknown	47002	999921825	LC/MS Neg	234.078	3220	NEG	[M-H]-
X - 13866	X - 13866	Unclassified	Unknown	46417	999913866	LC/MS Neg	-	-	NEG	[M-H]-
X - 13866	X - 13866	Unclassified	Unknown	46417	999913866	LC/MS Neg	253.108	2417.8	NEG	[M-H]-
X - 24546	X - 24546	Unclassified	Unknown	52867	999924546	LC/MS Neg	-	-	NEG	[M-H]-
X - 24546	X - 24546	Unclassified	Unknown	52867	999924546	LC/MS Neg	231.051	3289	NEG	[M-H]-
X - 12687	X - 12687	Unclassified	Unknown	47925	999912687	LC/MS Neg	355.036	804	NEG	[M-H]-
X - 24543	X - 24543	Unclassified	Unknown	52864	999924543	LC/MS Neg	275.024	2823	NEG	[M-H]-
X - 12117	X - 12117	Unclassified	Unknown	47695	999912117	LC/MS Pos Early	-	-	POS	[M+H]+
X - 12117	X - 12117	Unclassified	Unknown	47695	999912117	LC/MS Pos Early	204.134	2366	POS	[M+H]+
X - 23299	X - 23299	Unclassified	Unknown	48999	999923299	LC/MS Neg	383.119	1012	NEG	[M-H]-
X - 17690	X - 17690	Unclassified	Unknown	46710	999917690	LC/MS Neg	-	-	NEG	[M-H]-
X - 17690	X - 17690	Unclassified	Unknown	46710	999917690	LC/MS Neg	245.049	2904	NEG	[M-H]-
X - 12847	X - 12847	Unclassified	Unknown	46364	999912847	LC/MS Neg	-	-	NEG	[M-H]-
X - 12847	X - 12847	Unclassified	Unknown	46364	999912847	LC/MS Neg	227.039	4247	NEG	[M-H]-
X - 24669	X - 24669	Unclassified	Unknown	53097	999924669	LC/MS Neg	287.611	4512	NEG	[M-H]-
X - 12283	X - 12283	Unclassified	Unknown	47708	999912283	LC/MS Pos Early	245.092	2646	POS	[M+H]+
X - 24473	X - 24473	Unclassified	Unknown	52790	999924473	LC/MS Pos Early	-	-	POS	[M+H]+
X - 12199	X - 12199	Unclassified	Unknown	47706	999912199	LC/MS Pos Early	-	-	POS	[M+H]+
X - 23678	X - 23678	Unclassified	Unknown	49555	999923678	LC/MS Pos Late	220.136	871	POS	[M+H]+
X - 24417	X - 24417	Unclassified	Unknown	52646	999924417	LC/MS Neg	463.233	4830	NEG	[M-H]-
X - 15666	X - 15666	Unclassified	Unknown	47800	-	LC/MS Pos Early	-	-	-	-
X - 16288	X - 16288	Unclassified	Unknown	47989	-	LC/MS Neg	-	-	-	-
X - 14838	X - 14838	Unclassified	Unknown	47787	-	LC/MS Pos Early	-	-	-	-
X - 22102	X - 22102	Unclassified	Unknown	47348	-	LC/MS Neg	-	-	-	-
X - 13703	X - 13703	Unclassified	Unknown	47963	-	LC/MS Neg	-	-	-	-
X - 12733	X - 12733	Unclassified	Unknown	47939	-	LC/MS Neg	-	-	-	-
X - 09789	X - 09789	Unclassified	Unknown	46355	-	LC/MS Neg	-	-	-	-
X - 11357	X - 11357	Unclassified	Unknown	47900	-	LC/MS Neg	-	-	-	-
X - 15492	X - 15492	Unclassified	Unknown	46662	-	LC/MS Neg	-	-	-	-
X - 24361	X - 24361	Unclassified	Unknown	52557	-	LC/MS Neg	-	-	-	-
X - 16654	X - 16654	Unclassified	Unknown	46677	-	LC/MS Neg	-	-	-	-
X - 23306	X - 23306	Unclassified	Unknown	49006	-	LC/MS Neg	-	-	-	-
X - 24542	X - 24542	Unclassified	Unknown	52863	-	LC/MS Neg	-	-	-	-
X - 21795	X - 21795	Unclassified	Unknown	46971	-	LC/MS Neg	-	-	-	-
X - 18889	X - 18889	Unclassified	Unknown	47347	-	LC/MS Neg	-	-	-	-
X - 21785	X - 21785	Unclassified	Unknown	46961	-	LC/MS Neg	-	-	-	-
X - 24948	X - 24948	Unclassified	Unknown	57715	-	LC/MS Neg	-	-	-	-
X - 12860	X - 12860	Unclassified	Unknown	47727	-	LC/MS Pos Early	-	-	-	-
X - 24527	X - 24527	Unclassified	Unknown	52848	-	LC/MS Pos Early	-	-	-	-
X - 12115	X - 12115	Unclassified	Unknown	47693	-	LC/MS Pos Early	-	-	-	-
X - 13737	X - 13737	Unclassified	Unknown	47441	-	LC/MS Pos Early	-	-	-	-
X - 24514	X - 24514	Unclassified	Unknown	52835	-	LC/MS Neg	-	-	-	-
X - 18938	X - 18938	Unclassified	Unknown	48050	-	LC/MS Neg	-	-	-	-
X - 23590	X - 23590	Unclassified	Unknown	49466	-	LC/MS Pos Early	-	-	-	-
X - 15497	X - 15497	Unclassified	Unknown	46473	-	LC/MS Neg	-	-	-	-
X - 19434	X - 19434	Unclassified	Unknown	48772	-	LC/MS Neg	-	-	-	-
X - 21792	X - 21792	Unclassified	Unknown	46968	-	LC/MS Neg	-	-	-	-
X - 24329	X - 24329	Unclassified	Unknown	52525	-	LC/MS Neg	-	-	-	-
X - 14662	X - 14662	Unclassified	Unknown	46656	-	LC/MS Neg	-	-	-	-
X - 21295	X - 21295	Unclassified	Unknown	46316	-	LC/MS Neg	-	-	-	-
X - 12636	X - 12636	Unclassified	Unknown	47923	-	LC/MS Neg	-	-	-	-
X - 23314	X - 23314	Unclassified	Unknown	49014	-	LC/MS Neg	-	-	-	-
X - 15754	X - 15754	Unclassified	Unknown	47987	-	LC/MS Neg	-	-	-	-
X - 23228	X - 23228	Unclassified	Unknown	48924	-	LC/MS Neg	-	-	-	-
X - 12459	X - 12459	Unclassified	Unknown	49692	-	LC/MS Neg	-	-	-	-
X - 13529	X - 13529	Unclassified	Unknown	46643	-	LC/MS Neg	-	-	-	-
X - 23461	X - 23461	Unclassified	Unknown	49321	-	LC/MS Neg	-	-	-	-
X - 24343	X - 24343	Unclassified	Unknown	52539	-	LC/MS Neg	-	-	-	-
X - 24452	X - 24452	Unclassified	Unknown	52769	-	LC/MS Pos Early	-	-	-	-
X - 12230	X - 12230	Unclassified	Unknown	46614	-	LC/MS Neg	-	-	-	-
X - 11491	X - 11491	Unclassified	Unknown	47651	-	LC/MS Neg	-	-	-	-
X - 22147	X - 22147	Unclassified	Unknown	47393	-	LC/MS Neg	-	-	-	-
X - 17359	X - 17359	Unclassified	Unknown	48011	-	LC/MS Neg	-	-	-	-
X - 11564	X - 11564	Unclassified	Unknown	46260	-	LC/MS Neg	-	-	-	-
X - 14626	X - 14626	Unclassified	Unknown	46655	-	LC/MS Neg	-	-	-	-
X - 12879	X - 12879	Unclassified	Unknown	47954	-	LC/MS Neg	-	-	-	-
X - 23369	X - 23369	Unclassified	Unknown	49228	-	LC/MS Neg	-	-	-	-
X - 24272	X - 24272	Unclassified	Unknown	52332	-	LC/MS Neg	-	-	-	-
X - 12846	X - 12846	Unclassified	Unknown	46634	-	LC/MS Neg	-	-	-	-
X - 24413	X - 24413	Unclassified	Unknown	52642	-	LC/MS Pos Early	-	-	-	-
X - 17699	X - 17699	Unclassified	Unknown	48034	-	LC/MS Neg	-	-	-	-
X - 24809	X - 24809	Unclassified	Unknown	54837	-	LC/MS Pos Early	-	-	-	-
X - 11440	X - 11440	Unclassified	Unknown	46599	-	LC/MS Neg	-	-	-	-
X - 24402	X - 24402	Unclassified	Unknown	52598	-	LC/MS Neg	-	-	-	-
X - 23649	X - 23649	Unclassified	Unknown	49526	-	LC/MS Pos Early	-	-	-	-
X - 11261	X - 11261	Unclassified	Unknown	32578	-	LC/MS Pos Late	-	-	-	-
X - 24699	X - 24699	Unclassified	Unknown	53127	-	LC/MS Pos Early	-	-	-	-
X - 24293	X - 24293	Unclassified	Unknown	52297	-	LC/MS Pos Early	-	-	-	-
X - 17677	X - 17677	Unclassified	Unknown	48022	-	LC/MS Neg	-	-	-	-
X - 19561	X - 19561	Unclassified	Unknown	47561	-	LC/MS Neg	-	-	-	-
X - 15843	X - 15843	Unclassified	Unknown	47265	-	LC/MS Neg	-	-	-	-
X - 21798	X - 21798	Unclassified	Unknown	46975	-	LC/MS Neg	-	-	-	-
X - 24350	X - 24350	Unclassified	Unknown	52546	-	LC/MS Neg	-	-	-	-
X - 17735	X - 17735	Unclassified	Unknown	47860	-	LC/MS Pos Late	-	-	-	-
X - 17185	X - 17185	Unclassified	Unknown	46490	-	LC/MS Neg	-	-	-	-
X - 24983	X - 24983	Unclassified	Unknown	57839	-	LC/MS Pos Early	-	-	-	-
X - 12093	X - 12093	Unclassified	Unknown	46684	-	LC/MS Pos Early	-	-	-	-
X - 20624	X - 20624	Unclassified	Unknown	54690	-	LC/MS Neg	-	-	-	-
X - 17337	X - 17337	Unclassified	Unknown	47821	-	LC/MS Pos Late	-	-	-	-
X - 22235	X - 22235	Unclassified	Unknown	47185	-	LC/MS Neg	-	-	-	-
X - 23729	X - 23729	Unclassified	Unknown	49627	-	LC/MS Pos Early	-	-	-	-
X - 17340	X - 17340	Unclassified	Unknown	47872	-	LC/MS Neg	-	-	-	-
X - 23776	X - 23776	Unclassified	Unknown	49675	-	LC/MS Pos Early	-	-	-	-
X - 24362	X - 24362	Unclassified	Unknown	52558	-	LC/MS Neg	-	-	-	-
X - 24490	X - 24490	Unclassified	Unknown	52809	-	LC/MS Pos Early	-	-	-	-
X - 23678	X - 23678	Unclassified	Unknown	49555	999923678	LC/MS Pos Late	-	-	POS	[M+H]+
X - 21829	X - 21829	Unclassified	Unknown	47006	999921829	LC/MS Neg	245.14	3440	NEG	[M-H]-
X - 17365	X - 17365	Unclassified	Unknown	46976	999917365	LC/MS Neg	-	-	NEG	[M-H]-
X - 17365	X - 17365	Unclassified	Unknown	46976	999917365	LC/MS Neg	282.048	1785	NEG	[M-H]-
X - 17162	X - 17162	Unclassified	Unknown	47806	999917162	LC/MS Pos Late	-	-	POS	[M+H]+
X - 17162	X - 17162	Unclassified	Unknown	47806	999917162	LC/MS Pos Late	593.333	900	POS	[M+H]+
X - 21410	X - 21410	Unclassified	Unknown	46455	999921410	LC/MS Neg	-	-	NEG	[M-H]-
X - 21410	X - 21410	Unclassified	Unknown	46455	999921410	LC/MS Neg	385.17	3921	NEG	[M-H]-
X - 21467	X - 21467	Unclassified	Unknown	46512	999921467	LC/MS Neg	-	-	NEG	[M-H]-
X - 21467	X - 21467	Unclassified	Unknown	46512	999921467	LC/MS Neg	262.62	4041	NEG	[M-H]-
X - 21312	X - 21312	Unclassified	Unknown	46356	999921312	LC/MS Neg	243.034	2757.7	NEG	[M-H]-
X - 13431	X - 13431	Unclassified	Unknown	47788	999913431	LC/MS Pos Late	-	-	POS	[M+H]+
X - 13431	X - 13431	Unclassified	Unknown	47788	999913431	LC/MS Pos Late	302.232	1015	POS	[M+H]+
X - 12125	X - 12125	Unclassified	Unknown	47643	999912125	LC/MS Pos Early	245.161	2395	POS	[M+H]+
X - 17367	X - 17367	Unclassified	Unknown	46994	999917367	LC/MS Neg	-	-	NEG	[M-H]-
X - 13553	X - 13553	Unclassified	Unknown	47959	999913553	LC/MS Neg	263.023	1407	NEG	[M-H]-
X - 17367	X - 17367	Unclassified	Unknown	46994	999917367	LC/MS Neg	182.083	2710	NEG	[M-H]-
X - 13553	X - 13553	Unclassified	Unknown	47959	999913553	LC/MS Neg	-	-	NEG	[M-H]-
X - 24475	X - 24475	Unclassified	Unknown	52792	999924475	LC/MS Pos Early	-	-	POS	[M+H]+
X - 22757	X - 22757	Unclassified	Unknown	48059	999922757	LC/MS Neg	335.135	3492	NEG	[M-H]-
X - 17842	X - 17842	Unclassified	Unknown	47296	999917842	LC/MS Neg	284.125	1830	NEG	[M-H]-
X - 12193	X - 12193	Unclassified	Unknown	46985	999912193	LC/MS Neg	-	-	NEG	[M-H]-
X - 12193	X - 12193	Unclassified	Unknown	47705	999912193	LC/MS Pos Early	203.128	2620	POS	[M+H]+
X - 12849	X - 12849	Unclassified	Unknown	46636	999912849	LC/MS Neg	-	-	NEG	[M-H]-
X - 12849	X - 12849	Unclassified	Unknown	46636	999912849	LC/MS Neg	331.176	4696	NEG	[M-H]-
X - 13688	X - 13688	Unclassified	Unknown	47960	999913688	LC/MS Neg	373.115	1725	NEG	[M-H]-
X - 24528	X - 24528	Unclassified	Unknown	52849	999924528	LC/MS Pos Early	184.06	1680	POS	[M+H]+
X - 23868	X - 23868	Unclassified	Unknown	49769	999923868	LC/MS Neg	287.078	1337.1	NEG	[M-H]-
X - 18779	X - 18779	Unclassified	Unknown	46687	999918779	LC/MS Neg	209.045	1969	NEG	[M-H]-
X - 21815	X - 21815	Unclassified	Unknown	46992	999921815	LC/MS Neg	-	-	NEG	[M-H]-
X - 21815	X - 21815	Unclassified	Unknown	46992	999921815	LC/MS Neg	279.1	2620	NEG	[M-H]-
X - 22834	X - 22834	Unclassified	Unknown	48185	999922834	LC/MS Neg	-	-	NEG	[M-H]-
X - 22834	X - 22834	Unclassified	Unknown	48185	999922834	LC/MS Neg	448.308	5095	NEG	[M-H]-
X - 12834	X - 12834	Unclassified	Unknown	47950	999912834	LC/MS Neg	279.135	3385	NEG	[M-H]-
X - 24475	X - 24475	Unclassified	Unknown	52792	999924475	LC/MS Pos Early	146.081	1258	POS	[M+H]+
X - 12199	X - 12199	Unclassified	Unknown	47706	999912199	LC/MS Pos Early	263.102	2242	POS	[M+H]+
X - 13729	X - 13729	Unclassified	Unknown	47971	999913729	LC/MS Neg	-	-	NEG	[M-H]-
X - 21286	X - 21286	Unclassified	Unknown	46295	999921286	LC/MS Neg	-	-	NEG	[M-H]-
X - 23445	X - 23445	Unclassified	Unknown	49305	-	LC/MS Neg	-	-	-	-
X - 12329	X - 12329	Unclassified	Unknown	47659	-	LC/MS Neg	-	-	-	-
X - 21448	X - 21448	Unclassified	Unknown	46493	-	LC/MS Neg	-	-	-	-
X - 11640	X - 11640	Unclassified	Unknown	47497	-	LC/MS Neg	-	-	-	-
X - 16570	X - 16570	Unclassified	Unknown	47013	-	LC/MS Neg	-	-	-	-
X - 23193	X - 23193	Unclassified	Unknown	48889	-	LC/MS Neg	-	-	-	-
X - 12263	X - 12263	Unclassified	Unknown	47915	-	LC/MS Neg	-	-	-	-
X - 15469	X - 15469	Unclassified	Unknown	46640	-	LC/MS Pos Late	-	-	-	-
X - 16071	X - 16071	Unclassified	Unknown	46738	-	LC/MS Neg	-	-	-	-
X - 16567	X - 16567	Unclassified	Unknown	47990	-	LC/MS Neg	-	-	-	-
X - 13835	X - 13835	Unclassified	Unknown	46646	-	LC/MS Neg	-	-	-	-
X - 24348	X - 24348	Unclassified	Unknown	52544	-	LC/MS Neg	-	-	-	-
X - 13255	X - 13255	Unclassified	Unknown	47957	-	LC/MS Neg	-	-	-	-
X - 24347	X - 24347	Unclassified	Unknown	52543	-	LC/MS Neg	-	-	-	-
X - 22475	X - 22475	Unclassified	Unknown	47739	-	LC/MS Pos Early	-	-	-	-
X - 23196	X - 23196	Unclassified	Unknown	48892	-	LC/MS Neg	-	-	-	-
X - 13729	X - 13729	Unclassified	Unknown	47971	999913729	LC/MS Neg	241.977	1745	NEG	[M-H]-
X - 12124	X - 12124	Unclassified	Unknown	47700	999912124	LC/MS Pos Early	469.106	1656	POS	[M+H]+
X - 12680	X - 12680	Unclassified	Unknown	47437	999912680	LC/MS Pos Early	-	-	POS	[M+H]+
X - 21286	X - 21286	Unclassified	Unknown	46295	999921286	LC/MS Neg	164.036	1550	NEG	[M-H]-
X - 24342	X - 24342	Unclassified	Unknown	52538	999924342	LC/MS Neg	363.166	3561.9	NEG	[M-H]-
X - 13726	X - 13726	Unclassified	Unknown	47967	999913726	LC/MS Neg	-	-	NEG	[M-H]-
X - 13726	X - 13726	Unclassified	Unknown	47967	999913726	LC/MS Neg	379.035	1532	NEG	[M-H]-
X - 12007	X - 12007	Unclassified	Unknown	46610	999912007	LC/MS Neg	-	-	NEG	[M-H]-
X - 12007	X - 12007	Unclassified	Unknown	46610	999912007	LC/MS Neg	222.992	1357	NEG	[M-H]-
X - 21842	X - 21842	Unclassified	Unknown	47019	999921842	LC/MS Neg	-	-	NEG	[M-H]-
X - 21842	X - 21842	Unclassified	Unknown	47019	999921842	LC/MS Neg	277.022	3990	NEG	[M-H]-
X - 24763	X - 24763	Unclassified	Unknown	54701	999924763	LC/MS Pos Early	-	-	POS	[M+H]+
X - 24763	X - 24763	Unclassified	Unknown	54701	999924763	LC/MS Pos Early	128.07	1512	POS	[M+H]+
X - 24587	X - 24587	Unclassified	Unknown	52908	999924587	LC/MS Pos Early	200.055	1445	POS	[M+H]+
X - 21470	X - 21470	Unclassified	Unknown	46515	999921470	LC/MS Neg	-	-	NEG	[M-H]-
X - 21470	X - 21470	Unclassified	Unknown	46515	999921470	LC/MS Neg	232.06	3249	NEG	[M-H]-
X - 18888	X - 18888	Unclassified	Unknown	48048	999918888	LC/MS Neg	-	-	NEG	[M-H]-
X - 18888	X - 18888	Unclassified	Unknown	48048	999918888	LC/MS Neg	267.124	2494	NEG	[M-H]-
X - 12680	X - 12680	Unclassified	Unknown	47437	999912680	LC/MS Pos Early	229.129	2875	POS	[M+H]+
X - 12221	X - 12221	Unclassified	Unknown	47911	999912221	LC/MS Neg	203.998	1467	NEG	[M-H]-
X - 24590	X - 24590	Unclassified	Unknown	52911	999924590	LC/MS Neg	274.039	2032	NEG	[M-H]-
X - 24462	X - 24462	Unclassified	Unknown	52779	999924462	LC/MS Pos Early	206.066	1215	POS	[M+H]+
X - 24811	X - 24811	Unclassified	Unknown	54839	999924811	LC/MS Pos Early	-	-	POS	[M+H]+
X - 23656	X - 23656	Unclassified	Unknown	49533	999923656	LC/MS Pos Early	169.133	2225	POS	[M+H]+
X - 11843	X - 11843	Unclassified	Unknown	46466	999911843	LC/MS Neg	230.013	2674.6	NEG	[M-H]-
X - 11843	X - 11843	Unclassified	Unknown	46466	999911843	LC/MS Neg	-	-	NEG	[M-H]-
X - 10445	X - 10445	Unclassified	Unknown	47680	999910445	LC/MS Pos Early	250.093	2486	POS	[M+H]+
X - 24583	X - 24583	Unclassified	Unknown	52904	999924583	LC/MS Pos Early	232.118	2618	POS	[M+H]+
X - 22162	X - 22162	Unclassified	Unknown	47417	999922162	LC/MS Pos Early	150.058	960	POS	[M+H]+
X - 22162	X - 22162	Unclassified	Unknown	47417	999922162	LC/MS Pos Early	-	-	POS	[M+H]+
X - 17707	X - 17707	Unclassified	Unknown	48037	999917707	LC/MS Neg	391.198	4807	NEG	[M-H]-
X - 24352	X - 24352	Unclassified	Unknown	52548	999924352	LC/MS Neg	419.228	4453.4	NEG	[M-H]-
X - 24352	X - 24352	Unclassified	Unknown	52548	999924352	LC/MS Neg	-	-	NEG	[M-H]-
X - 24811	X - 24811	Unclassified	Unknown	54839	999924811	LC/MS Pos Early	228.087	2259	POS	[M+H]+
X - 12027	X - 12027	Unclassified	Unknown	47510	999912027	LC/MS Neg	242.013	2706	NEG	[M-H]-
X - 24571	X - 24571	Unclassified	Unknown	52892	999924571	LC/MS Neg	-	-	NEG	[M-H]-
X - 12221	X - 12221	Unclassified	Unknown	47911	999912221	LC/MS Neg	-	-	NEG	[M-H]-
X - 23423	X - 23423	Unclassified	Unknown	49283	999923423	LC/MS Neg	174.077	906	NEG	[M-H]-
X - 12543	X - 12543	Unclassified	Unknown	47922	999912543	LC/MS Neg	181.051	1409	NEG	[M-H]-
X - 12543	X - 12543	Unclassified	Unknown	47922	999912543	LC/MS Neg	-	-	NEG	[M-H]-
X - 24971	X - 24971	Unclassified	Unknown	57755	999924971	LC/MS Pos Early	302.159	2714	POS	[M+H]+
X - 17765	X - 17765	Unclassified	Unknown	48055	999917765	LC/MS Neg	489.271	4582	NEG	[M-H]-
X - 24357	X - 24357	Unclassified	Unknown	52553	999924357	LC/MS Neg	363.217	4576	NEG	[M-H]-
X - 23459	X - 23459	Unclassified	Unknown	49319	999923459	LC/MS Neg	199.061	1815	NEG	[M-H]-
X - 19141	X - 19141	Unclassified	Unknown	46701	999919141	LC/MS Neg	415.197	3705	NEG	[M-H]-
X - 19141	X - 19141	Unclassified	Unknown	46701	999919141	LC/MS Neg	-	-	NEG	[M-H]-
X - 24571	X - 24571	Unclassified	Unknown	52892	999924571	LC/MS Neg	303.145	4625	NEG	[M-H]-
X - 11849	X - 11849	Unclassified	Unknown	46607	999911849	LC/MS Neg	266.018	3215	NEG	[M-H]-
X - 17370	X - 17370	Unclassified	Unknown	48015	999917370	LC/MS Neg	368.082	3518	NEG	[M-H]-
X - 24333	X - 24333	Unclassified	Unknown	52529	999924333	LC/MS Neg	202.108	1789	NEG	[M-H]-
X - 18240	X - 18240	Unclassified	Unknown	48041	999918240	LC/MS Neg	194.046	2030	NEG	[M-H]-
X - 18240	X - 18240	Unclassified	Unknown	48041	999918240	LC/MS Neg	-	-	NEG	[M-H]-
X - 24412	X - 24412	Unclassified	Unknown	52641	999924412	LC/MS Pos Early	116.107	1978	POS	[M+H]+
X - 24431	X - 24431	Unclassified	Unknown	52661	999924431	LC/MS Pos Early	210.06	566	POS	[M+H]+
X - 24431	X - 24431	Unclassified	Unknown	52661	999924431	LC/MS Pos Early	-	-	POS	[M+H]+
X - 24363	X - 24363	Unclassified	Unknown	52559	999924363	LC/MS Neg	371.171	4938	NEG	[M-H]-
X - 12721	X - 12721	Unclassified	Unknown	47934	-	LC/MS Neg	261.008	1832	NEG	[M-H]-
X - 17351	X - 17351	Unclassified	Unknown	48001	999917351	LC/MS Neg	243.078	3390	NEG	[M-H]-
X - 17351	X - 17351	Unclassified	Unknown	48001	999917351	LC/MS Neg	-	-	NEG	[M-H]-
X - 15728	X - 15728	Unclassified	Unknown	46666	999915728	LC/MS Neg	231.033	3976	NEG	[M-H]-
X - 15728	X - 15728	Unclassified	Unknown	46666	999915728	LC/MS Neg	-	-	NEG	[M-H]-
X - 24330	X - 24330	Unclassified	Unknown	52526	999924330	LC/MS Neg	225.077	1546	NEG	[M-H]-
X - 23583	X - 23583	Unclassified	Unknown	49459	999923583	LC/MS Pos Early	116.071	1112	POS	[M+H]+
X - 23429	X - 23429	Unclassified	Unknown	49289	999923429	LC/MS Neg	189.077	1040	NEG	[M-H]-
X - 21827	X - 21827	Unclassified	Unknown	47004	999921827	LC/MS Neg	269.14	3285	NEG	[M-H]-
X - 12127	X - 12127	Unclassified	Unknown	47702	999912127	LC/MS Pos Early	226.082	2160	POS	[M+H]+
X - 12127	X - 12127	Unclassified	Unknown	47702	999912127	LC/MS Pos Early	-	-	POS	[M+H]+
X - 21796	X - 21796	Unclassified	Unknown	46972	999921796	LC/MS Neg	138.057	1625	NEG	[M-H]-
X - 21796	X - 21796	Unclassified	Unknown	46972	999921796	LC/MS Neg	-	-	NEG	[M-H]-
X - 24339	X - 24339	Unclassified	Unknown	52535	999924339	LC/MS Neg	363.076	2219	NEG	[M-H]-
X - 21803	X - 21803	Unclassified	Unknown	46980	999921803	LC/MS Neg	212.003	2035	NEG	[M-H]-
X - 21803	X - 21803	Unclassified	Unknown	46980	999921803	LC/MS Neg	-	-	NEG	[M-H]-
X - 19913	X - 19913	Unclassified	Unknown	47364	999919913	LC/MS Neg	231.099	1075	NEG	[M-H]-
X - 24346	X - 24346	Unclassified	Unknown	52542	999924346	LC/MS Neg	445.208	4043.3	NEG	[M-H]-
X - 23583	X - 23583	Unclassified	Unknown	49459	999923583	LC/MS Pos Early	-	-	POS	[M+H]+
X - 11849	X - 11849	Unclassified	Unknown	46607	999911849	LC/MS Neg	-	-	NEG	[M-H]-
X - 24337	X - 24337	Unclassified	Unknown	52533	999924337	LC/MS Neg	239.079	1980	NEG	[M-H]-
X - 24337	X - 24337	Unclassified	Unknown	52533	999924337	LC/MS Neg	-	-	NEG	[M-H]-
X - 24414	X - 24414	Unclassified	Unknown	52643	999924414	LC/MS Neg	234.08	1965	NEG	[M-H]-
X - 23665	X - 23665	Unclassified	Unknown	49542	999923665	LC/MS Pos Early	217.154	2894	POS	[M+H]+
X - 23665	X - 23665	Unclassified	Unknown	49542	999923665	LC/MS Pos Early	-	-	POS	[M+H]+
X - 18886	X - 18886	Unclassified	Unknown	48047	999918886	LC/MS Neg	217.108	1870	NEG	[M-H]-
X - 18886	X - 18886	Unclassified	Unknown	48047	999918886	LC/MS Neg	-	-	NEG	[M-H]-
X - 16087	X - 16087	Unclassified	Unknown	47988	999916087	LC/MS Neg	443.157	4143	NEG	[M-H]-
X - 16087	X - 16087	Unclassified	Unknown	47988	999916087	LC/MS Neg	-	-	NEG	[M-H]-
X - 24270	X - 24270	Unclassified	Unknown	52328	999924270	LC/MS Neg	341.087	963	NEG	[M-H]-
X - 12379	X - 12379	Unclassified	Unknown	46996	999912379	LC/MS Neg	295.131	2770	NEG	[M-H]-
X - 24455	X - 24455	Unclassified	Unknown	52772	-	LC/MS Pos Early	237.087	2641	POS	[M+H]+
X - 23653	X - 23653	Unclassified	Unknown	49530	999923653	LC/MS Pos Early	369.121	1989	POS	[M+H]+
X - 24353	X - 24353	Unclassified	Unknown	52549	999924353	LC/MS Neg	429.213	4486.1	NEG	[M-H]-
X - 24796	X - 24796	Unclassified	Unknown	54824	999924796	LC/MS Neg	168.077	1774.5	NEG	[M-H]-
X - 23517	X - 23517	Unclassified	Unknown	49393	999923517	LC/MS Neg	313.093	1323	NEG	[M-H]-
X - 23331	X - 23331	Unclassified	Unknown	49031	999923331	LC/MS Neg	251.113	1909.5	NEG	[M-H]-
X - 23639	X - 23639	Unclassified	Unknown	49515	999923639	LC/MS Pos Early	134.081	1640	POS	[M+H]+
X - 23639	X - 23639	Unclassified	Unknown	49515	999923639	LC/MS Pos Early	-	-	POS	[M+H]+
X - 24403	X - 24403	Unclassified	Unknown	52599	999924403	LC/MS Neg	162.023	2514	NEG	[M-H]-
X - 24795	X - 24795	Unclassified	Unknown	54823	999924795	LC/MS Neg	149.505	1754	NEG	[M-H]-
X - 24795	X - 24795	Unclassified	Unknown	54823	999924795	LC/MS Neg	-	-	NEG	[M-H]-
X - 21788	X - 21788	Unclassified	Unknown	46964	999921788	LC/MS Neg	180.034	1165	NEG	[M-H]-
X - 23482	X - 23482	Unclassified	Unknown	49342	999923482	LC/MS Neg	215.082	2739	NEG	[M-H]-
X - 23048	X - 23048	Unclassified	Unknown	48590	999923048	LC/MS Neg	138.019	1050	NEG	[M-H]-
X - 24540	X - 24540	Unclassified	Unknown	52861	-	LC/MS Neg	-	-	-	-
X - 12262	X - 12262	Unclassified	Unknown	47914	999912262	LC/MS Neg	258.008	2280	NEG	[M-H]-
X - 23997	X - 23997	Unclassified	Unknown	52025	999923997	LC/MS Pos Early	-	-	POS	[M+H]+
X - 23997	X - 23997	Unclassified	Unknown	52025	999923997	LC/MS Pos Early	223.075	1634	POS	[M+H]+
X - 12112	X - 12112	Unclassified	Unknown	47690	999912112	LC/MS Pos Early	-	-	POS	[M+H]+
X - 24422	X - 24422	Unclassified	Unknown	52636	999924422	LC/MS Pos Early	271.092	1194	POS	[M+H]+
X - 24422	X - 24422	Unclassified	Unknown	52636	999924422	LC/MS Pos Early	-	-	POS	[M+H]+
X - 23329	X - 23329	Unclassified	Unknown	49029	999923329	LC/MS Neg	251.113	1817.1	NEG	[M-H]-
X - 23329	X - 23329	Unclassified	Unknown	49029	999923329	LC/MS Neg	-	-	NEG	[M-H]-
X - 12718	X - 12718	Unclassified	Unknown	46973	999912718	LC/MS Neg	324.074	1750	NEG	[M-H]-
X - 21845	X - 21845	Unclassified	Unknown	47022	999921845	LC/MS Neg	356.119	4085	NEG	[M-H]-
X - 21845	X - 21845	Unclassified	Unknown	47022	999921845	LC/MS Neg	-	-	NEG	[M-H]-
X - 13507	X - 13507	Unclassified	Unknown	47439	999913507	LC/MS Pos Early	158.093	2520	POS	[M+H]+
X - 13507	X - 13507	Unclassified	Unknown	47439	999913507	LC/MS Pos Early	-	-	POS	[M+H]+
X - 11470	X - 11470	Unclassified	Unknown	46601	999911470	LC/MS Neg	525.271	4151	NEG	[M-H]-
X - 11470	X - 11470	Unclassified	Unknown	46601	999911470	LC/MS Neg	-	-	NEG	[M-H]-
X - 17357	X - 17357	Unclassified	Unknown	48009	999917357	LC/MS Neg	541.265	4098	NEG	[M-H]-
X - 17357	X - 17357	Unclassified	Unknown	48009	999917357	LC/MS Neg	-	-	NEG	[M-H]-
X - 21834	X - 21834	Unclassified	Unknown	47011	999921834	LC/MS Neg	229.018	3720	NEG	[M-H]-
X - 21834	X - 21834	Unclassified	Unknown	47011	999921834	LC/MS Neg	-	-	NEG	[M-H]-
X - 23641	X - 23641	Unclassified	Unknown	49517	999923641	LC/MS Pos Late	288.217	910	POS	[M+H]+
X - 23641	X - 23641	Unclassified	Unknown	49517	999923641	LC/MS Pos Late	-	-	POS	[M+H]+
X - 21283	X - 21283	Unclassified	Unknown	46285	999921283	LC/MS Pos Early	126.066	2124	POS	[M+H]+
X - 21283	X - 21283	Unclassified	Unknown	46285	999921283	LC/MS Pos Early	-	-	POS	[M+H]+
X - 24419	X - 24419	Unclassified	Unknown	52648	999924419	LC/MS Neg	158.082	1302	NEG	[M-H]-
X - 24807	X - 24807	Unclassified	Unknown	54835	999924807	LC/MS Pos Early	162.124	1869.8	POS	[M+H]+
X - 24686	X - 24686	Unclassified	Unknown	53114	999924686	LC/MS Pos Early	224.113	1876	POS	[M+H]+
X - 11852	X - 11852	Unclassified	Unknown	46521	999911852	LC/MS Neg	232.995	3277.6	NEG	[M-H]-
X - 11852	X - 11852	Unclassified	Unknown	46521	999911852	LC/MS Neg	-	-	NEG	[M-H]-
X - 12112	X - 12112	Unclassified	Unknown	47690	999912112	LC/MS Pos Early	142.086	950	POS	[M+H]+
X - 11979	X - 11979	Unclassified	Unknown	47508	999911979	LC/MS Neg	249.063	1990	NEG	[M-H]-
X - 13695	X - 13695	Unclassified	Unknown	47962	999913695	LC/MS Neg	-	-	NEG	[M-H]-
X - 16649	X - 16649	Unclassified	Unknown	47992	999916649	LC/MS Neg	353.035	3018	NEG	[M-H]-
X - 11612	X - 11612	Unclassified	Unknown	47431	999911612	LC/MS Neg	283.068	1633	NEG	[M-H]-
X - 17679	X - 17679	Unclassified	Unknown	48023	999917679	LC/MS Neg	199.098	1775	NEG	[M-H]-
X - 23654	X - 23654	Unclassified	Unknown	49531	999923654	LC/MS Pos Early	116.107	2188	POS	[M+H]+
X - 12839	X - 12839	Unclassified	Unknown	47014	999912839	LC/MS Neg	269.152	3895	NEG	[M-H]-
X - 12839	X - 12839	Unclassified	Unknown	47014	999912839	LC/MS Neg	-	-	NEG	[M-H]-
X - 18838	X - 18838	Unclassified	Unknown	48046	999918838	LC/MS Neg	338.089	1756	NEG	[M-H]-
X - 17371	X - 17371	Unclassified	Unknown	48016	999917371	LC/MS Neg	452.194	3783	NEG	[M-H]-
X - 17371	X - 17371	Unclassified	Unknown	48016	999917371	LC/MS Neg	-	-	NEG	[M-H]-
X - 24812	X - 24812	Unclassified	Unknown	54840	999924812	LC/MS Pos Early	230.139	2650	POS	[M+H]+
X - 24812	X - 24812	Unclassified	Unknown	54840	999924812	LC/MS Pos Early	-	-	POS	[M+H]+
X - 24432	X - 24432	Unclassified	Unknown	52662	999924432	LC/MS Pos Early	210.061	618	POS	[M+H]+
X - 24432	X - 24432	Unclassified	Unknown	52662	999924432	LC/MS Pos Early	-	-	POS	[M+H]+
X - 24408	X - 24408	Unclassified	Unknown	52637	999924408	LC/MS Pos Early	177.087	874	POS	[M+H]+
X - 17339	X - 17339	Unclassified	Unknown	47822	999917339	LC/MS Pos Late	543.28	840	POS	[M+H]+
X - 24410	X - 24410	Unclassified	Unknown	52639	999924410	LC/MS Pos Early	-	-	POS	[M+H]+
X - 23644	X - 23644	Unclassified	Unknown	49521	999923644	LC/MS Pos Early	146.081	983	POS	[M+H]+
X - 23644	X - 23644	Unclassified	Unknown	49521	999923644	LC/MS Pos Early	-	-	POS	[M+H]+
X - 07765	X - 07765	Unclassified	Unknown	46590	999907765	LC/MS Neg	245.048	3698	NEG	[M-H]-
X - 07765	X - 07765	Unclassified	Unknown	46590	999907765	LC/MS Neg	-	-	NEG	[M-H]-
X - 12707	X - 12707	Unclassified	Unknown	47929	999912707	LC/MS Neg	249.008	1196	NEG	[M-H]-
X - 12822	X - 12822	Unclassified	Unknown	46997	999912822	LC/MS Neg	389.093	2790	NEG	[M-H]-
X - 12822	X - 12822	Unclassified	Unknown	46997	999912822	LC/MS Neg	-	-	NEG	[M-H]-
X - 12411	X - 12411	Unclassified	Unknown	46616	999912411	LC/MS Neg	195.034	1037	NEG	[M-H]-
X - 12411	X - 12411	Unclassified	Unknown	46616	999912411	LC/MS Neg	-	-	NEG	[M-H]-
X - 22508	X - 22508	Unclassified	Unknown	47772	999922508	LC/MS Neg	324.073	1758	NEG	[M-H]-
X - 24410	X - 24410	Unclassified	Unknown	52639	999924410	LC/MS Pos Early	116.07	881	POS	[M+H]+
X - 18935	X - 18935	Unclassified	Unknown	48049	999918935	LC/MS Neg	-	-	NEG	[M-H]-
X - 18935	X - 18935	Unclassified	Unknown	48049	999918935	LC/MS Neg	227.998	1917	NEG	[M-H]-
X - 21807	X - 21807	Unclassified	Unknown	46984	999921807	LC/MS Neg	-	-	NEG	[M-H]-
X - 24462	X - 24462	Unclassified	Unknown	52779	999924462	LC/MS Pos Early	-	-	POS	[M+H]+
X - 12096	X - 12096	Unclassified	Unknown	47686	999912096	LC/MS Pos Early	174.124	2530	POS	[M+H]+
X - 17674	X - 17674	Unclassified	Unknown	46969	999917674	LC/MS Neg	192.982	1415	NEG	[M-H]-
X - 23581	X - 23581	Unclassified	Unknown	49457	999923581	LC/MS Pos Early	128.071	1006	POS	[M+H]+
X - 23581	X - 23581	Unclassified	Unknown	49457	999923581	LC/MS Pos Early	-	-	POS	[M+H]+
X - 17346	X - 17346	Unclassified	Unknown	47997	999917346	LC/MS Neg	253.083	1729	NEG	[M-H]-
X - 22509	X - 22509	Unclassified	Unknown	47773	999922509	LC/MS Neg	473.146	3562	NEG	[M-H]-
X - 22509	X - 22509	Unclassified	Unknown	47773	999922509	LC/MS Neg	-	-	NEG	[M-H]-
X - 12708	X - 12708	Unclassified	Unknown	47930	999912708	LC/MS Neg	268.998	1282	NEG	[M-H]-
X - 24418	X - 24418	Unclassified	Unknown	52647	999924418	LC/MS Neg	525.269	4704	NEG	[M-H]-
X - 24418	X - 24418	Unclassified	Unknown	52647	999924418	LC/MS Neg	-	-	NEG	[M-H]-
X - 22512	X - 22512	Unclassified	Unknown	47776	999922512	LC/MS Neg	347.171	4018	NEG	[M-H]-
X - 21258	X - 21258	Unclassified	Unknown	46259	999921258	LC/MS Neg	213.023	3915	NEG	[M-H]-
X - 21258	X - 21258	Unclassified	Unknown	46259	999921258	LC/MS Neg	-	-	NEG	[M-H]-
X - 21851	X - 21851	Unclassified	Unknown	47028	999921851	LC/MS Neg	509.277	4440	NEG	[M-H]-
X - 13698	X - 13698	Unclassified	Unknown	49783	999913698	LC/MS Neg	411.109	1968	NEG	[M-H]-
X - 13695	X - 13695	Unclassified	Unknown	47962	999913695	LC/MS Neg	245.013	2510	NEG	[M-H]-
X - 24515	X - 24515	Unclassified	Unknown	52836	999924515	LC/MS Neg	230.103	1203	NEG	[M-H]-
X - 23672	X - 23672	Unclassified	Unknown	49549	999923672	LC/MS Pos Early	302.196	3214	POS	[M+H]+
X - 23424	X - 23424	Unclassified	Unknown	49284	999923424	LC/MS Neg	113.024	965	NEG	[M-H]-
X - 17300	X - 17300	Unclassified	Unknown	47807	999917300	LC/MS Pos Early	116.107	2600	POS	[M+H]+
X - 21840	X - 21840	Unclassified	Unknown	47017	999921840	LC/MS Neg	347.173	3945	NEG	[M-H]-
X - 21840	X - 21840	Unclassified	Unknown	47017	999921840	LC/MS Neg	-	-	NEG	[M-H]-
X - 13837	X - 13837	Unclassified	Unknown	47795	999913837	LC/MS Pos Early	301.139	1856	POS	[M+H]+
X - 21807	X - 21807	Unclassified	Unknown	46984	999921807	LC/MS Neg	233.013	2335	NEG	[M-H]-
X - 17324	X - 17324	Unclassified	Unknown	47814	999917324	LC/MS Pos Early	342.227	3290	POS	[M+H]+
X - 12828	X - 12828	Unclassified	Unknown	47947	999912828	LC/MS Neg	237.114	3033	NEG	[M-H]-
X - 12206	X - 12206	Unclassified	Unknown	46612	-	LC/MS Neg	-	-	-	-
X - 12216	X - 12216	Unclassified	Unknown	46613	999912216	LC/MS Neg	227.997	1691	NEG	[M-H]-
X - 17398	X - 17398	Unclassified	Unknown	48051	999917398	LC/MS Neg	-	-	NEG	[M-H]-
X - 12830	X - 12830	Unclassified	Unknown	47662	999912830	LC/MS Neg	372.113	3197	NEG	[M-H]-
X - 12830	X - 12830	Unclassified	Unknown	47662	999912830	LC/MS Neg	-	-	NEG	[M-H]-
X - 21787	X - 21787	Unclassified	Unknown	46963	999921787	LC/MS Neg	157.088	1180	NEG	[M-H]-
X - 12729	X - 12729	Unclassified	Unknown	46623	999912729	LC/MS Neg	227.997	2021	NEG	[M-H]-
X - 12729	X - 12729	Unclassified	Unknown	46623	999912729	LC/MS Neg	-	-	NEG	[M-H]-
X - 16397	X - 16397	Unclassified	Unknown	47802	999916397	LC/MS Pos Early	248.095	2809	POS	[M+H]+
X - 16397	X - 16397	Unclassified	Unknown	47802	999916397	LC/MS Pos Early	-	-	POS	[M+H]+
X - 12101	X - 12101	Unclassified	Unknown	47642	999912101	LC/MS Pos Early	164.074	2700	POS	[M+H]+
X - 12101	X - 12101	Unclassified	Unknown	47642	999912101	LC/MS Pos Early	-	-	POS	[M+H]+
X - 24349	X - 24349	Unclassified	Unknown	52545	999924349	LC/MS Neg	543.28	4371	NEG	[M-H]-
X - 17398	X - 17398	Unclassified	Unknown	48051	999917398	LC/MS Neg	391.035	1765	NEG	[M-H]-
X - 17692	X - 17692	Unclassified	Unknown	47001	999917692	LC/MS Neg	370.098	3070	NEG	[M-H]-
X - 23680	X - 23680	Unclassified	Unknown	49557	999923680	LC/MS Pos Late	338.232	1049	POS	[M+H]+
X - 13847	X - 13847	Unclassified	Unknown	47979	999913847	LC/MS Neg	383.12	1451	NEG	[M-H]-
X - 14056	X - 14056	Unclassified	Unknown	46632	999914056	LC/MS Pos Early	192.032	810	POS	[M+H]+
X - 14056	X - 14056	Unclassified	Unknown	46632	999914056	LC/MS Pos Early	-	-	POS	[M+H]+
X - 21841	X - 21841	Unclassified	Unknown	47018	999921841	LC/MS Neg	443.157	3960	NEG	[M-H]-
X - 12745	X - 12745	Unclassified	Unknown	46988	999912745	LC/MS Neg	350.09	2510	NEG	[M-H]-
X - 17354	X - 17354	Unclassified	Unknown	47009	999917354	LC/MS Neg	473.147	3520	NEG	[M-H]-
X - 17354	X - 17354	Unclassified	Unknown	47009	999917354	LC/MS Neg	-	-	NEG	[M-H]-
X - 23659	X - 23659	Unclassified	Unknown	49536	999923659	LC/MS Pos Early	143.118	2449	POS	[M+H]+
X - 24466	X - 24466	Unclassified	Unknown	52783	999924466	LC/MS Pos Early	206.066	894	POS	[M+H]+
X - 23659	X - 23659	Unclassified	Unknown	49536	999923659	LC/MS Pos Early	-	-	POS	[M+H]+
X - 12097	X - 12097	Unclassified	Unknown	47685	999912097	LC/MS Pos Early	174.124	2505	POS	[M+H]+
X - 23739	X - 23739	Unclassified	Unknown	49637	999923739	LC/MS Pos Early	-	-	POS	[M+H]+
X - 23680	X - 23680	Unclassified	Unknown	49557	999923680	LC/MS Pos Late	-	-	POS	[M+H]+
X - 23662	X - 23662	Unclassified	Unknown	49539	999923662	LC/MS Pos Early	-	-	POS	[M+H]+
X - 21364	X - 21364	Unclassified	Unknown	46409	999921364	LC/MS Neg	213.087	3757	NEG	[M-H]-
X - 23739	X - 23739	Unclassified	Unknown	49637	999923739	LC/MS Pos Early	262.103	1286	POS	[M+H]+
X - 21364	X - 21364	Unclassified	Unknown	46409	999921364	LC/MS Neg	-	-	NEG	[M-H]-
X - 12111	X - 12111	Unclassified	Unknown	52797	999912111	LC/MS Neg	142.051	877	NEG	[M-H]-
X - 12111	X - 12111	Unclassified	Unknown	52797	999912111	LC/MS Neg	-	-	NEG	[M-H]-
X - 23157	X - 23157	Unclassified	Unknown	48771	999923157	LC/MS Neg	567.318	4276	NEG	[M-H]-
X - 23157	X - 23157	Unclassified	Unknown	48771	999923157	LC/MS Neg	-	-	NEG	[M-H]-
X - 12722	X - 12722	Unclassified	Unknown	47935	999912722	LC/MS Neg	249.008	1871	NEG	[M-H]-
X - 17325	X - 17325	Unclassified	Unknown	46672	999917325	LC/MS Neg	184.098	2868	NEG	[M-H]-
X - 17325	X - 17325	Unclassified	Unknown	47815	999917325	LC/MS Pos Early	-	-	POS	[M+H]+
X - 23438	X - 23438	Unclassified	Unknown	49298	999923438	LC/MS Neg	184.061	1334	NEG	[M-H]-
X - 23655	X - 23655	Unclassified	Unknown	49532	999923655	LC/MS Pos Early	-	-	POS	[M+H]+
X - 18945	X - 18945	Unclassified	Unknown	48058	999918945	LC/MS Neg	259.13	2660	NEG	[M-H]-
X - 24808	X - 24808	Unclassified	Unknown	54836	999924808	LC/MS Pos Early	493.229	2132.4	POS	[M+H]+
X - 13846	X - 13846	Unclassified	Unknown	47978	999913846	LC/MS Neg	301.057	1433	NEG	[M-H]-
X - 23655	X - 23655	Unclassified	Unknown	49532	999923655	LC/MS Pos Early	110.06	2200	POS	[M+H]+
X - 17306	X - 17306	Unclassified	Unknown	40104	999917306	LC/MS Pos Early	-	-	POS	[M+H]+
X - 17306	X - 17306	Unclassified	Unknown	40104	999917306	LC/MS Pos Early	290.159	2872	POS	[M+H]+
X - 12731	X - 12731	Unclassified	Unknown	47938	999912731	LC/MS Neg	-	-	NEG	[M-H]-
X - 12731	X - 12731	Unclassified	Unknown	47938	999912731	LC/MS Neg	238.969	2040	NEG	[M-H]-
X - 23652	X - 23652	Unclassified	Unknown	49529	-	LC/MS Pos Early	171.076	1991	POS	[M+H]+
X - 13846	X - 13846	Unclassified	Unknown	47978	999913846	LC/MS Neg	-	-	NEG	[M-H]-
X - 12216	X - 12216	Unclassified	Unknown	46613	999912216	LC/MS Neg	-	-	NEG	[M-H]-
X - 12815	X - 12815	Unclassified	Unknown	47942	999912815	LC/MS Neg	-	-	NEG	[M-H]-
X - 12815	X - 12815	Unclassified	Unknown	47942	999912815	LC/MS Neg	271.028	2653	NEG	[M-H]-
X - 23662	X - 23662	Unclassified	Unknown	49539	999923662	LC/MS Pos Early	159.149	2622	POS	[M+H]+
5,6-dihydrothymine	5,6-dihydrothymine	Nucleotide	Pyrimidine Metabolism, Thymine containing	1418	158	LC/MS Neg	127.051	1637.8	NEG	[M-H]-
5,6-dihydrothymine	5,6-dihydrothymine	Nucleotide	Pyrimidine Metabolism, Thymine containing	1418	158	LC/MS Pos Early	129.066	1280	POS	[M+H]+
3-ureidopropionate	3-ureidopropionate	Nucleotide	Pyrimidine Metabolism, Uracil containing	3155	1053	LC/MS Pos Early	133.061	875	POS	[M+H]+
7-methylguanine	7-methylguanine	Nucleotide	Purine Metabolism, Guanine containing	35114	100001456	LC/MS Pos Early	166.072	2175	POS	[M+H]+
N2,N2-dimethylguanosine	N2,N2-dimethylguanosine	Nucleotide	Purine Metabolism, Guanine containing	35137	100001412	LC/MS Pos Early	312.13	2210	POS	[M+H]+
N2,N2-dimethylguanosine	N2,N2-dimethylguanosine	Nucleotide	Purine Metabolism, Guanine containing	35137	100001412	LC/MS Pos Early	312.13	2210	POS	[M+H]+
Xanthine	Xanthine	Nucleotide	Purine Metabolism, (Hypo)Xanthine/Inosine containing	3147	1004	LC/MS Polar	151.026	2023	-	-
Pseudouridine	Pseudouridine	Nucleotide	Pyrimidine Metabolism, Uracil containing	33442	821	LC/MS Neg	243.062	1100	NEG	[M-H]-
N-acetyl-beta-alanine	N-acetyl-beta-alanine	Nucleotide	Pyrimidine Metabolism, Uracil containing	37432	100002102	LC/MS Neg	130.051	773	NEG	[M-H]-
Adenine	Adenine	Nucleotide	Purine Metabolism, Adenine containing	554	880	LC/MS Pos Early	136.062	2221	POS	[M+H]+
N4-acetylcytidine	N4-acetylcytidine	Nucleotide	Pyrimidine Metabolism, Cytidine containing	35130	100001413	LC/MS Pos Early	286.103	1580	POS	[M+H]+
Urate	Urate	Nucleotide	Purine Metabolism, (Hypo)Xanthine/Inosine containing	1604	1134	LC/MS Pos Early	169.036	776	POS	[M+H]+
2'-O-methylcytidine	2'-O-methylcytidine	Nucleotide	Pyrimidine Metabolism, Cytidine containing	57554	100010895	LC/MS Pos Early	258.108	2411	POS	[M+H]+
Urate	Urate	Nucleotide	Purine Metabolism, (Hypo)Xanthine/Inosine containing	1604	1134	LC/MS Neg	167.021	757.1	NEG	[M-H]-
Adenosine	Adenosine	Nucleotide	Purine Metabolism, Adenine containing	555	798	LC/MS Pos Early	268.104	2169	POS	[M+H]+
3-methylcytidine	3-methylcytidine	Nucleotide	Pyrimidine Metabolism, Cytidine containing	35132	100001466	LC/MS Pos Early	258.108	2176	POS	[M+H]+
3-aminoisobutyrate	3-aminoisobutyrate	Nucleotide	Pyrimidine Metabolism, Thymine containing	1566	1114	LC/MS Pos Early	104.071	2190	POS	[M+H]+
N1-methylinosine	N1-methylinosine	Nucleotide	Purine Metabolism, (Hypo)Xanthine/Inosine containing	48351	100001409	LC/MS Pos Early	283.104	1430	POS	[M+H]+
1-methyladenine	1-methyladenine	Nucleotide	Purine Metabolism, Adenine containing	1527	54	LC/MS Pos Early	150.077	2133	POS	[M+H]+
Thymine	Thymine	Nucleotide	Pyrimidine Metabolism, Thymine containing	604	882	LC/MS Neg	125.036	1654	NEG	[M-H]-
N6-succinyladenosine	N6-succinyladenosine	Nucleotide	Purine Metabolism, Adenine containing	48130	100001664	LC/MS Neg	382.1	940	NEG	[M-H]-
Adenosine 3',5'-cyclic monophosphate	Adenosine 3',5'-cyclic monophosphate (cAMP)	Nucleotide	Purine Metabolism, Adenine containing	2831	207	LC/MS Neg	328.045	1952.2	NEG	[M-H]-
Uracil	Uracil	Nucleotide	Pyrimidine Metabolism, Uracil containing	605	825	LC/MS Polar	111.02	1089.7	-	-
Uracil	Uracil	Nucleotide	Pyrimidine Metabolism, Uracil containing	605	825	LC/MS Pos Early	113.035	827	POS	[M+H]+
Guanine	Guanine	Nucleotide	Purine Metabolism, Guanine containing	32352	172	LC/MS Pos Early	152.057	2032	POS	[M+H]+
2'-O-methylcytidine	2'-O-methylcytidine	Nucleotide	Pyrimidine Metabolism, Cytidine containing	57554	100010895	LC/MS Pos Early	258.108	2411	POS	[M+H]+
Xanthosine	Xanthosine	Nucleotide	Purine Metabolism, (Hypo)Xanthine/Inosine containing	15136	100000299	LC/MS Neg	283.068	1075	NEG	[M-H]-
Dihydroorotate	Dihydroorotate	Nucleotide	Pyrimidine Metabolism, Orotate containing	601	923	LC/MS Polar	157.025	1910	-	-
4-ureidobutyrate	4-ureidobutyrate	Nucleotide	Pyrimidine Metabolism, Uracil containing	22118	100000718	LC/MS Polar	145.062	2217.5	-	-
Orotate	Orotate	Nucleotide	Pyrimidine Metabolism, Orotate containing	1505	445	LC/MS Polar	155.01	1638.1	-	-
Inosine	Inosine	Nucleotide	Purine Metabolism, (Hypo)Xanthine/Inosine containing	1123	361	LC/MS Neg	267.074	1602.1	NEG	[M-H]-
N1-methylguanosine	N1-methylguanosine	Nucleotide	Purine Metabolism, Guanine containing	31609	100001122	LC/MS Pos Early	298.115	1980	POS	[M+H]+
N1-methyladenosine	N1-methyladenosine	Nucleotide	Purine Metabolism, Adenine containing	15650	1242	LC/MS Pos Early	282.12	2120	POS	[M+H]+
N6-carbamoylthreonyladenosine	N6-carbamoylthreonyladenosine	Nucleotide	Purine Metabolism, Adenine containing	35157	100001415	LC/MS Pos Early	413.142	2008	POS	[M+H]+
2'-O-methyluridine	2'-O-methyluridine	Nucleotide	Pyrimidine Metabolism, Uracil containing	57655	100010896	LC/MS Neg	257.078	1831	NEG	[M-H]-
2'-deoxyguanosine	2'-deoxyguanosine	Nucleotide	Purine Metabolism, Guanine containing	1411	348	LC/MS Neg	266.089	1751	NEG	[M-H]-
Cytidine	Cytidine	Nucleotide	Pyrimidine Metabolism, Cytidine containing	514	827	LC/MS Pos Early	244.093	2124	POS	[M+H]+
5,6-dihydrouracil	5,6-dihydrouracil	Nucleotide	Pyrimidine Metabolism, Uracil containing	1559	1125	LC/MS Neg	113.036	1120	NEG	[M-H]-
Glucuronide of C12H22O4	Glucuronide of C12H22O4 (2)*	Partially Characterized Molecules	Partially Characterized Molecules	61875	100019985	LC/MS Neg	405.177	2700	NEG	[M-H]-
Glucuronide of C9H10O4	Glucuronide of C9H10O4 (1)*	Partially Characterized Molecules	Partially Characterized Molecules	61972	100020001	LC/MS Neg	357.083	2175	NEG	[M-H]-
Glucuronide of C16H30O4	Glucuronide of C16H30O4 (1)*	Partially Characterized Molecules	Partially Characterized Molecules	61880	100019989	LC/MS Neg	461.239	4215	NEG	[M-H]-
Glutamine conjugate of C8H12O2	Glutamine conjugate of C8H12O2 (2)*	Partially Characterized Molecules	Partially Characterized Molecules	62143	100020258	LC/MS Neg	267.135	3239	NEG	[M-H]-
Glucuronide of C12H22O3	Glucuronide of C12H22O3 (1)*	Partially Characterized Molecules	Partially Characterized Molecules	61902	100019995	LC/MS Neg	389.182	3350	NEG	[M-H]-
Glutamine conjugate of C8H12O2	Glutamine conjugate of C8H12O2 (1)*	Partially Characterized Molecules	Partially Characterized Molecules	62142	100020257	LC/MS Neg	267.135	3105	NEG	[M-H]-
Glucuronide of C12H22O4	Glucuronide of C12H22O4 (1)*	Partially Characterized Molecules	Partially Characterized Molecules	61874	100019984	LC/MS Neg	405.177	2590	NEG	[M-H]-
Glycine conjugate of C10H12O2	Glycine conjugate of C10H12O2*	Partially Characterized Molecules	Partially Characterized Molecules	62145	100020253	LC/MS Neg	220.098	4005	NEG	[M-H]-
Glucuronide of C10H18O2	Glucuronide of C10H18O2 (1)*	Partially Characterized Molecules	Partially Characterized Molecules	61881	100019990	LC/MS Neg	345.156	2728	NEG	[M-H]-
N-acetylglucosamine conjugate of C24H40O4 bile acid*	N-acetylglucosamine conjugate of C24H40O4 bile acid**	Partially Characterized Molecules	Partially Characterized Molecules	61869	100020003	LC/MS Neg	594.365	4637	NEG	[M-H]-
Glucuronide of C14H26O4	Glucuronide of C14H26O4 (1)*	Partially Characterized Molecules	Partially Characterized Molecules	61876	100019986	LC/MS Neg	433.208	3200	NEG	[M-H]-
Glucuronide of C10H14O2	Glucuronide of C10H14O2 (1)*	Partially Characterized Molecules	Partially Characterized Molecules	61893	-	LC/MS Neg	-	-	-	-
Glycine conjugate of C9H16O2	Glycine conjugate of C9H16O2*	Partially Characterized Molecules	Partially Characterized Molecules	62119	100020256	LC/MS Neg	212.129	4120	NEG	[M-H]-
Glucuronide of C14H22O4	Glucuronide of C14H22O4 (2)*	Partially Characterized Molecules	Partially Characterized Molecules	61970	100020096	LC/MS Neg	429.177	3932	NEG	[M-H]-
Glycine conjugate of C10H12O2	Glycine conjugate of C10H12O2*	Partially Characterized Molecules	Partially Characterized Molecules	62145	100020253	LC/MS Neg	220.098	4005	NEG	[M-H]-
Glucuronide of C10H18O2	Glucuronide of C10H18O2 (1)*	Partially Characterized Molecules	Partially Characterized Molecules	61881	100019990	LC/MS Neg	345.156	2728	NEG	[M-H]-
Glucuronide of C19H28O4	Glucuronide of C19H28O4 (2)*	Partially Characterized Molecules	Partially Characterized Molecules	61878	100019988	LC/MS Neg	495.224	3600	NEG	[M-H]-
Glucuronide of C10H18O2	Glucuronide of C10H18O2 (1)*	Partially Characterized Molecules	Partially Characterized Molecules	61881	100019990	LC/MS Neg	345.156	2728	NEG	[M-H]-
Glucuronide of C10H18O2	Glucuronide of C10H18O2 (8)*	Partially Characterized Molecules	Partially Characterized Molecules	61888	100020015	LC/MS Neg	345.156	3865	NEG	[M-H]-
Glucuronide of C8H16O2	Glucuronide of C8H16O2 (2)*	Partially Characterized Molecules	Partially Characterized Molecules	61973	100020099	LC/MS Neg	319.14	4380	NEG	[M-H]-
Pyridoxal	Pyridoxal	Cofactors and Vitamins	Vitamin B6 Metabolism	1651	491	LC/MS Pos Early	168.065	2343	POS	[M+H]+
Isoxanthopterin	Isoxanthopterin	Cofactors and Vitamins	Pterin Metabolism	27732	100000749	LC/MS Pos Early	180.052	1110	POS	[M+H]+
Dihydrobiopterin	Dihydrobiopterin	Cofactors and Vitamins	Tetrahydrobiopterin Metabolism	35129	100001506	LC/MS Neg	194.068	1552.3	NEG	[M-H]-
Nicotinamide	Nicotinamide	Cofactors and Vitamins	Nicotinate and Nicotinamide Metabolism	594	432	LC/MS Pos Early	123.055	1942	POS	[M+H]+
Oxalate	Oxalate (ethanedioate)	Cofactors and Vitamins	Ascorbate and Aldarate Metabolism	20694	100000841	LC/MS Neg	88.988	603	NEG	[M-H]-
Alpha-CEHC sulfate	Alpha-CEHC sulfate	Cofactors and Vitamins	Tocopherol Metabolism	47666	100005972	LC/MS Neg	357.101	3090	NEG	[M-H]-
Pterin	Pterin	Cofactors and Vitamins	Pterin Metabolism	43023	100004216	LC/MS Pos Early	164.057	1805	POS	[M+H]+
Pantothenate	Pantothenate	Cofactors and Vitamins	Pantothenate and CoA Metabolism	1508	1024	LC/MS Neg	218.103	1498.7	NEG	[M-H]-
Nicotinurate	Nicotinurate	Cofactors and Vitamins	Nicotinate and Nicotinamide Metabolism	35121	-	LC/MS Neg	-	-	-	-
Pantothenate	Pantothenate	Cofactors and Vitamins	Pantothenate and CoA Metabolism	1508	1024	LC/MS Pos Early	220.118	1667	POS	[M+H]+
Trigonelline	Trigonelline (N'-methylnicotinate)	Cofactors and Vitamins	Nicotinate and Nicotinamide Metabolism	32401	100001092	LC/MS Pos Early	138.055	1388	POS	[M+H]+
Glucarate	Glucarate (saccharate)	Cofactors and Vitamins	Ascorbate and Aldarate Metabolism	1476	1020	LC/MS Polar	209.03	3850	-	-
Quinolinate	Quinolinate	Cofactors and Vitamins	Nicotinate and Nicotinamide Metabolism	1899	182	LC/MS Pos Early	168.029	845	POS	[M+H]+
Threonate	Threonate	Cofactors and Vitamins	Ascorbate and Aldarate Metabolism	27738	100001022	LC/MS Polar	135.03	2384	-	-
Nicotinamide N-oxide	Nicotinamide N-oxide	Cofactors and Vitamins	Nicotinate and Nicotinamide Metabolism	39582	100002763	LC/MS Pos Early	139.05	877	POS	[M+H]+
Neopterin	Neopterin	Cofactors and Vitamins	Pterin Metabolism	35131	100001474	LC/MS Neg	252.074	860	NEG	[M-H]-
Ascorbate	Ascorbate (Vitamin C)	Cofactors and Vitamins	Ascorbate and Aldarate Metabolism	32354	233	LC/MS Pos Early	177.039	770	POS	[M+H]+
Gamma-CEHC glucuronide	Gamma-CEHC glucuronide*	Cofactors and Vitamins	Tocopherol Metabolism	42381	100004243	LC/MS Neg	439.161	2500	NEG	[M-H]-
Nicotinate ribonucleoside	Nicotinate ribonucleoside	Cofactors and Vitamins	Nicotinate and Nicotinamide Metabolism	33471	100001316	LC/MS Pos Early	256.082	1536	POS	[M+H]+
Xanthopterin	Xanthopterin	Cofactors and Vitamins	Pterin Metabolism	54728	100006338	LC/MS Pos Early	180.052	1400	POS	[M+H]+
Alpha-CEHC glucuronide	Alpha-CEHC glucuronide*	Cofactors and Vitamins	Tocopherol Metabolism	39346	100003101	LC/MS Neg	453.177	2616	NEG	[M-H]-
Alpha-CEHC glycine	Alpha-CEHC glycine*	Cofactors and Vitamins	Tocopherol Metabolism	62281	100005974	LC/MS Neg	334.166	4076	NEG	[M-H]-
Alpha-CEHC taurine	Alpha-CEHC taurine*	Cofactors and Vitamins	Tocopherol Metabolism	62283	100005975	LC/MS Neg	384.149	4117	NEG	[M-H]-
1-methylnicotinamide	1-methylnicotinamide	Cofactors and Vitamins	Nicotinate and Nicotinamide Metabolism	27665	55	LC/MS Pos Early	137.071	1940	POS	[M+H]+
Gulonate	Gulonate*	Cofactors and Vitamins	Ascorbate and Aldarate Metabolism	46957	100001586	LC/MS Polar	195.051	2750	-	-
Gamma-CEHC sulfate	Gamma-CEHC sulfate*	Cofactors and Vitamins	Tocopherol Metabolism	62280	100020480	LC/MS Neg	343.086	2909	NEG	[M-H]-
N1-Methyl-2-pyridone-5-carboxamide	N1-Methyl-2-pyridone-5-carboxamide	Cofactors and Vitamins	Nicotinate and Nicotinamide Metabolism	40469	100001468	LC/MS Neg	151.051	1668	NEG	[M-H]-
Biopterin	Biopterin	Cofactors and Vitamins	Tetrahydrobiopterin Metabolism	12358	1548	LC/MS Neg	236.079	1398	NEG	[M-H]-
Nicotinamide riboside	Nicotinamide riboside	Cofactors and Vitamins	Nicotinate and Nicotinamide Metabolism	33013	100001310	LC/MS Pos Early	255.098	2040	POS	[M+H]+
Pyridoxate	Pyridoxate	Cofactors and Vitamins	Vitamin B6 Metabolism	31555	100001121	LC/MS Neg	182.046	2185	NEG	[M-H]-
* Columns: Metabolism breakdown product - name used for the metabolism breakdown
products, Full name - full name used in the source GWAS for the metabolism breakdown
products, including abbreviations or shorthand notations for the metabolism breakdown
product, * and ** indicating the degree of confidence by Metabolon, Inc. in its
identity and (#) or [#] indicating a structural isomer of another compound. See for
more information Schlosser et al. (2020), Metabolism class - class metabolism
breakdown product is originating from, Process - metabolic process(es) metabolism
breakdown product is involved in, COMP ID - Compound ID used to identify biochemical
compounds, CHEM ID - Chemical ID used to identify biochemical compounds, Platform -
the analytical technology used to identify and measure the biochemical compounds
(Liquid Chromatography-Mass Spectrometry in positive or negative ion mode, with an
early or late retention index, or with a focus on polar compounds), m/z - mass-to-
charge ratio of the ion used for identification, Retention index - relative retention
used for compound comparison, Ionization mode - whether measured in positive or
negative ion mode, Adduct - assumed adduct for mass calculation ([M+H]+ or [M−H]−).

## Sheet: Table S2
Metabolism breakdown product*	Metabolism class*	Outcome	OR (95% CI)	p-value	p-value threshold	No. variants*	Model*	Heterogeneity p-value	Q-statistic
1-methylhistamine	Amino Acid	CHD	1.02 (1.01; 1.03)	2.5×10⁻³	1.37×10⁻⁴	8	IVW	0.003	21.853
2-hydroxyphenylacetate	Amino Acid	CHD	0.99 (0.95; 1.03)	6.3×10⁻¹	1.37×10⁻⁴	6	IVW	0.349	5.58
2-methylbutyrylcarnitine	Amino Acid	CHD	1.00 (0.98; 1.02)	8.9×10⁻¹	1.37×10⁻⁴	7	IVW	0.347	6.724
3-methoxytyramine sulfate	Amino Acid	CHD	0.99 (0.97; 1.01)	4.6×10⁻¹	1.37×10⁻⁴	8	IVW	0.858	3.281
3-methylglutaconate	Amino Acid	CHD	0.95 (0.93; 0.97)	2.6×10⁻⁵	1.37×10⁻⁴	8	IVW	<0.001	28.71
3-methylglutarylcarnitine	Amino Acid	CHD	0.89 (0.84; 0.95)	2.5×10⁻⁴	1.37×10⁻⁴	8	MR Egger	<0.001	22.436
4-guanidinobutanoate	Amino Acid	CHD	1.01 (1.00; 1.03)	1.2×10⁻¹	1.37×10⁻⁴	8	IVW	0.179	10.176
4-hydroxyphenylpyruvate	Amino Acid	CHD	0.99 (0.98; 1.00)	1.8×10⁻¹	1.37×10⁻⁴	9	IVW	0.216	10.761
4-imidazoleacetate	Amino Acid	CHD	1.04 (1.00; 1.08)	3.8×10⁻²	1.37×10⁻⁴	8	MR Egger	0.923	1.961
5-hydroxylysine	Amino Acid	CHD	0.97 (0.94; 0.99)	7.5×10⁻³	1.37×10⁻⁴	7	MR Egger	0.778	2.492
5-methylthioadenosine	Amino Acid	CHD	0.99 (0.96; 1.03)	6.4×10⁻¹	1.37×10⁻⁴	8	IVW	0.995	0.989
Argininate	Amino Acid	CHD	1.05 (0.97; 1.14)	2.1×10⁻¹	1.37×10⁻⁴	6	MR Egger	0.480	3.488
Beta-citrylglutamate	Amino Acid	CHD	1.01 (0.98; 1.03)	6.2×10⁻¹	1.37×10⁻⁴	12	IVW	0.908	5.435
Cysteinylglycine disulfide	Amino Acid	CHD	0.96 (0.94; 0.98)	7.1×10⁻⁴	1.37×10⁻⁴	9	IVW	0.241	10.348
Diacetylspermidine	Amino Acid	CHD	1.04 (1.02; 1.05)	9.9×10⁻⁵	1.37×10⁻⁴	13	IVW	0.205	15.707
Ethylmalonate	Amino Acid	CHD	1.01 (1.00; 1.02)	1.7×10⁻¹	1.37×10⁻⁴	18	IVW	0.005	35.653
Ethylmalonate	Amino Acid	CHD	1.00 (0.98; 1.01)	4.4×10⁻¹	1.37×10⁻⁴	15	IVW	0.189	18.405
Glutamate	Amino Acid	CHD	1.03 (1.01; 1.05)	1.3×10⁻²	1.37×10⁻⁴	7	IVW	0.038	13.344
Indoleacetylglutamine	Amino Acid	CHD	1.01 (1.00; 1.02)	2.1×10⁻³	1.37×10⁻⁴	15	IVW	0.633	11.662
Indolelactate	Amino Acid	CHD	0.99 (0.98; 1.00)	1.2×10⁻¹	1.37×10⁻⁴	12	IVW	0.049	19.739
Isobutyrylcarnitine	Amino Acid	CHD	0.96 (0.93; 0.98)	1.1×10⁻³	1.37×10⁻⁴	7	IVW	0.057	12.251
Isoleucine	Amino Acid	CHD	0.99 (0.96; 1.03)	6.3×10⁻¹	1.37×10⁻⁴	6	IVW	0.703	2.978
Isovalerylglycine	Amino Acid	CHD	1.08 (1.02; 1.14)	8.7×10⁻³	1.37×10⁻⁴	7	MR Egger	0.050	11.083
Lysine	Amino Acid	CHD	1.00 (0.98; 1.01)	4.9×10⁻¹	1.37×10⁻⁴	12	IVW	0.531	9.989
Methylsuccinate	Amino Acid	CHD	1.01 (0.98; 1.04)	5.3×10⁻¹	1.37×10⁻⁴	9	IVW	0.405	8.297
Methylsuccinoylcarnitine	Amino Acid	CHD	1.01 (0.99; 1.03)	3.6×10⁻¹	1.37×10⁻⁴	6	IVW	0.680	3.133
N(delta)-acetylornithine	Amino Acid	CHD	0.98 (0.97; 0.99)	5.0×10⁻⁷	1.37×10⁻⁴	15	IVW	<0.001	35.431
N-acetyl kynurenine	Amino Acid	CHD	1.02 (1.01; 1.03)	4.0×10⁻⁵	1.37×10⁻⁴	7	IVW	0.083	11.194
N-acetyl-1-methylhistidine	Amino Acid	CHD	1.02 (1.01; 1.04)	1.6×10⁻³	1.37×10⁻⁴	15	IVW	0.348	15.459
N-acetyl-3-methylhistidine	Amino Acid	CHD	1.03 (1.02; 1.03)	1.3×10⁻⁹	1.37×10⁻⁴	7	IVW	0.309	7.129
N-acetyl-aspartyl-glutamate	Amino Acid	CHD	1.06 (1.05; 1.07)	1.0×10⁻¹⁰⁰	1.37×10⁻⁴	30	IVW	0.042	43.41
N-acetylarginine	Amino Acid	CHD	1.05 (1.03; 1.06)	1.6×10⁻¹³	1.37×10⁻⁴	17	IVW	0.741	12.044
N-acetylasparagine	Amino Acid	CHD	1.02 (1.01; 1.02)	7.4×10⁻¹⁰	1.37×10⁻⁴	16	IVW	0.034	26.376
N-acetylcitrulline	Amino Acid	CHD	1.02 (1.01; 1.03)	5.6×10⁻⁶	1.37×10⁻⁴	17	IVW	0.679	12.91
N-acetylglutamine	Amino Acid	CHD	1.02 (1.01; 1.03)	9.0×10⁻⁴	1.37×10⁻⁴	12	IVW	0.295	12.97
N-acetylleucine	Amino Acid	CHD	1.03 (1.00; 1.05)	2.4×10⁻²	1.37×10⁻⁴	6	IVW	0.049	11.129
N-acetylmethionine sulfoxide	Amino Acid	CHD	1.03 (1.02; 1.04)	2.1×10⁻⁷	1.37×10⁻⁴	13	IVW	0.017	24.634
N-acetylphenylalanine	Amino Acid	CHD	1.00 (0.95; 1.04)	9.0×10⁻¹	1.37×10⁻⁴	9	MR Egger	0.576	5.69
N-acetylputrescine	Amino Acid	CHD	1.14 (1.11; 1.18)	1.0×10⁻¹⁰⁰	1.37×10⁻⁴	8	IVW	0.506	6.294
N-acetyltaurine	Amino Acid	CHD	1.01 (0.97; 1.05)	7.1×10⁻¹	1.37×10⁻⁴	7	IVW	0.668	4.062
N-acetyltyrosine	Amino Acid	CHD	1.03 (1.02; 1.04)	1.1×10⁻⁵	1.37×10⁻⁴	11	IVW	0.023	20.686
N-alpha-acetylornithine	Amino Acid	CHD	1.03 (0.99; 1.07)	1.4×10⁻¹	1.37×10⁻⁴	7	IVW	0.163	9.2
N-formylanthranilic acid	Amino Acid	CHD	0.98 (0.95; 1.01)	1.3×10⁻¹	1.37×10⁻⁴	6	IVW	0.612	3.575
N2,N6-diacetyllysine	Amino Acid	CHD	1.02 (1.01; 1.03)	5.3×10⁻⁴	1.37×10⁻⁴	20	IVW	0.225	23.292
N2-acetyllysine	Amino Acid	CHD	1.02 (1.01; 1.03)	1.7×10⁻⁴	1.37×10⁻⁴	22	IVW	0.003	42.672
Picolinate	Amino Acid	CHD	1.03 (1.00; 1.05)	6.7×10⁻²	1.37×10⁻⁴	6	IVW	0.478	4.512
S-adenosylmethionine	Amino Acid	CHD	0.98 (0.96; 1.01)	2.3×10⁻¹	1.37×10⁻⁴	8	IVW	0.324	8.097
Trans-urocanate	Amino Acid	CHD	1.00 (0.99; 1.02)	6.6×10⁻¹	1.37×10⁻⁴	6	IVW	0.691	3.058
Vanillactate	Amino Acid	CHD	1.00 (0.98; 1.02)	8.5×10⁻¹	1.37×10⁻⁴	7	IVW	0.807	3.013
3'-a-sialyl-N-acetyllactosamine	Carbohydrate	CHD	0.96 (0.89; 1.04)	3.1×10⁻¹	1.37×10⁻⁴	6	MR Egger	0.735	2.004
Glucose	Carbohydrate	CHD	0.99 (0.97; 1.00)	1.6×10⁻¹	1.37×10⁻⁴	6	IVW	0.716	2.893
Glycerate	Carbohydrate	CHD	1.01 (0.98; 1.04)	6.1×10⁻¹	1.37×10⁻⁴	6	IVW	0.063	10.484
Lactose	Carbohydrate	CHD	0.99 (0.97; 1.01)	2.1×10⁻¹	1.37×10⁻⁴	7	IVW	0.004	18.817
Mannose	Carbohydrate	CHD	1.00 (1.00; 1.01)	2.3×10⁻¹	1.37×10⁻⁴	8	IVW	0.846	3.398
N-acetylglucosamine/N-acetylgalactosamine	Carbohydrate	CHD	0.96 (0.92; 1.01)	8.2×10⁻²	1.37×10⁻⁴	9	IVW	0.206	10.926
Ribonate	Carbohydrate	CHD	0.94 (0.90; 0.99)	9.3×10⁻³	1.37×10⁻⁴	9	IVW	0.562	6.769
Phosphate	Energy	CHD	0.97 (0.91; 1.02)	2.3×10⁻¹	1.37×10⁻⁴	6	IVW	0.057	10.713
Succinylcarnitine	Energy	CHD	1.07 (1.04; 1.10)	2.7×10⁻⁶	1.37×10⁻⁴	8	IVW	0.514	6.22
17alpha-hydroxypregnanolone glucuronide	Lipid	CHD	1.01 (0.99; 1.03)	2.4×10⁻¹	1.37×10⁻⁴	6	IVW	0.177	7.643
2-hydroxyadipate	Lipid	CHD	0.99 (0.97; 1.01)	3.9×10⁻¹	1.37×10⁻⁴	9	IVW	0.215	10.767
2-methylmalonylcarnitine	Lipid	CHD	1.08 (1.04; 1.13)	1.2×10⁻⁴	1.37×10⁻⁴	6	IVW	0.061	10.534
3-methylglutarate/2-methylglutarate	Lipid	CHD	0.99 (0.98; 1.00)	1.1×10⁻¹	1.37×10⁻⁴	9	IVW	<0.001	41.616
Androsterone glucuronide	Lipid	CHD	1.00 (0.99; 1.02)	5.4×10⁻¹	1.37×10⁻⁴	10	IVW	0.729	6.107
Etiocholanolone glucuronide	Lipid	CHD	1.01 (0.99; 1.03)	3.7×10⁻¹	1.37×10⁻⁴	7	IVW	0.285	7.4
Glycerophosphoserine	Lipid	CHD	1.15 (1.12; 1.19)	1.0×10⁻¹⁰⁰	1.37×10⁻⁴	10	IVW	0.030	18.442
Glycochenodeoxycholate	Lipid	CHD	0.95 (0.91; 1.01)	8.0×10⁻²	1.37×10⁻⁴	6	MR Egger	0.214	5.807
Glycochenodeoxycholate glucuronide	Lipid	CHD	0.97 (0.96; 0.98)	1.3×10⁻⁷	1.37×10⁻⁴	6	IVW	0.790	2.409
Glycocholenate sulfate	Lipid	CHD	0.96 (0.95; 0.97)	1.0×10⁻¹⁰⁰	1.37×10⁻⁴	8	IVW	0.407	7.212
Hexanoylglutamine	Lipid	CHD	0.99 (0.98; 1.00)	4.4×10⁻²	1.37×10⁻⁴	17	IVW	0.035	27.628
Hexanoylglycine	Lipid	CHD	0.98 (0.97; 1.00)	3.0×10⁻²	1.37×10⁻⁴	8	IVW	0.011	18.112
Isocaproylglutamine	Lipid	CHD	0.98 (0.97; 1.00)	8.7×10⁻³	1.37×10⁻⁴	12	IVW	0.012	24.062
Isocaproylglycine	Lipid	CHD	0.98 (0.97; 1.00)	1.2×10⁻²	1.37×10⁻⁴	8	IVW	0.303	8.346
Myo-inositol	Lipid	CHD	1.02 (0.99; 1.04)	1.6×10⁻¹	1.37×10⁻⁴	7	MR Egger	0.392	5.2
N-octanoylglutamine	Lipid	CHD	0.99 (0.98; 1.00)	3.9×10⁻²	1.37×10⁻⁴	9	IVW	0.763	4.952
Nonenedioate	Lipid	CHD	1.00 (0.98; 1.01)	7.2×10⁻¹	1.37×10⁻⁴	13	IVW	0.343	13.371
Octanoylcarnitine	Lipid	CHD	1.00 (0.98; 1.02)	9.3×10⁻¹	1.37×10⁻⁴	7	IVW	0.701	3.819
Pimeloylcarnitine/3-methyladipoylcarnitine	Lipid	CHD	0.96 (0.93; 0.99)	6.5×10⁻³	1.37×10⁻⁴	6	IVW	0.006	16.448
Pregnenediol disulfate	Lipid	CHD	0.98 (0.96; 1.00)	3.3×10⁻²	1.37×10⁻⁴	6	IVW	0.248	6.654
Suberoylcarnitine	Lipid	CHD	1.08 (1.01; 1.16)	3.1×10⁻²	1.37×10⁻⁴	6	MR Egger	0.647	2.49
Prolylglycine	Peptide	CHD	1.01 (1.00; 1.02)	3.7×10⁻²	1.37×10⁻⁴	40	MR Egger	<0.001	100.081
1-methylxanthine	Xenobiotics	CHD	0.95 (0.94; 0.96)	1.0×10⁻¹⁰⁰	1.37×10⁻⁴	7	IVW	0.038	13.329
2-acetolactate	Xenobiotics	CHD	1.00 (0.99; 1.01)	7.2×10⁻¹	1.37×10⁻⁴	7	IVW	0.326	6.943
2-hydroxyacetaminophen sulfate	Xenobiotics	CHD	1.00 (1.00; 1.01)	4.1×10⁻¹	1.37×10⁻⁴	9	IVW	0.522	7.133
2-methoxyacetaminophen glucuronide	Xenobiotics	CHD	1.01 (1.00; 1.02)	2.2×10⁻¹	1.37×10⁻⁴	18	MR Egger	0.560	14.521
3-(N-acetyl-L-cystein-S-yl) acetaminophen	Xenobiotics	CHD	1.00 (1.00; 1.00)	5.1×10⁻¹	1.37×10⁻⁴	6	IVW	0.979	0.776
3-S-cysteinyl-2-methylpropanoate	Xenobiotics	CHD	1.01 (0.97; 1.06)	5.2×10⁻¹	1.37×10⁻⁴	6	MR Egger	0.030	10.721
3-hydroxycotinine glucuronide	Xenobiotics	CHD	1.00 (1.00; 1.00)	9.9×10⁻¹	1.37×10⁻⁴	9	IVW	0.722	5.327
3-hydroxyindolin-2-one sulfate	Xenobiotics	CHD	1.00 (0.99; 1.01)	8.9×10⁻¹	1.37×10⁻⁴	7	IVW	0.888	2.316
4-acetamidophenylglucuronide	Xenobiotics	CHD	1.00 (1.00; 1.01)	8.7×10⁻¹	1.37×10⁻⁴	9	IVW	0.784	4.751
4-acetaminophen sulfate	Xenobiotics	CHD	1.00 (0.99; 1.01)	9.9×10⁻¹	1.37×10⁻⁴	10	IVW	0.490	8.442
5-acetylamino-6-amino-3-methyluracil	Xenobiotics	CHD	0.98 (0.96; 1.01)	2.8×10⁻¹	1.37×10⁻⁴	9	MR Egger	<0.001	27.839
5-acetylamino-6-formylamino-3-methyluracil	Xenobiotics	CHD	1.03 (1.03; 1.04)	1.0×10⁻¹⁰⁰	1.37×10⁻⁴	11	IVW	0.511	9.224
7-methylxanthine	Xenobiotics	CHD	1.04 (1.00; 1.09)	4.3×10⁻²	1.37×10⁻⁴	6	MR Egger	0.360	4.357
Alpha-hydroxymetoprolol	Xenobiotics	CHD	1.00 (1.00; 1.01)	3.4×10⁻¹	1.37×10⁻⁴	68	MR Egger	0.009	96.243
Amlodipine	Xenobiotics	CHD	1.01 (1.00; 1.02)	1.2×10⁻¹	1.37×10⁻⁴	15	MR Egger	0.111	19.419
Candesartan	Xenobiotics	CHD	1.00 (0.99; 1.01)	9.1×10⁻¹	1.37×10⁻⁴	6	IVW	0.085	9.676
Carboxyibuprofen	Xenobiotics	CHD	1.00 (1.00; 1.00)	9.4×10⁻¹	1.37×10⁻⁴	6	IVW	0.258	6.53
Cotinine N-oxide	Xenobiotics	CHD	1.00 (1.00; 1.00)	1.4×10⁻¹	1.37×10⁻⁴	27	IVW	0.007	46.802
Daidzein	Xenobiotics	CHD	1.00 (1.00; 1.00)	7.3×10⁻¹	1.37×10⁻⁴	9	IVW	0.734	5.22
Daidzein sulfate	Xenobiotics	CHD	1.00 (0.99; 1.00)	5.8×10⁻¹	1.37×10⁻⁴	7	IVW	0.209	8.42
Equol glucuronide	Xenobiotics	CHD	1.00 (1.00; 1.01)	3.3×10⁻¹	1.37×10⁻⁴	43	MR Egger	0.075	54.643
Ferulic acid 4-sulfate	Xenobiotics	CHD	0.98 (0.97; 1.00)	7.1×10⁻³	1.37×10⁻⁴	10	IVW	0.168	12.885
Furaneol sulfate	Xenobiotics	CHD	1.00 (0.99; 1.02)	8.1×10⁻¹	1.37×10⁻⁴	12	IVW	0.111	16.885
Gluconate	Xenobiotics	CHD	0.99 (0.97; 1.01)	3.7×10⁻¹	1.37×10⁻⁴	13	IVW	0.881	6.623
Glucuronide of piperine metabolite C17H21NO3	Xenobiotics	CHD	0.97 (0.95; 0.98)	9.2×10⁻⁶	1.37×10⁻⁴	6	IVW	0.023	13.068
Hydroxycotinine	Xenobiotics	CHD	1.00 (1.00; 1.00)	4.4×10⁻¹	1.37×10⁻⁴	22	IVW	0.808	15.29
Ibuprofen acyl glucuronide	Xenobiotics	CHD	1.00 (1.00; 1.00)	7.5×10⁻¹	1.37×10⁻⁴	24	IVW	0.090	32.51
Metoprolol	Xenobiotics	CHD	1.00 (1.00; 1.00)	8.4×10⁻¹	1.37×10⁻⁴	28	IVW	0.994	12.124
Metoprolol acid metabolite	Xenobiotics	CHD	1.00 (1.00; 1.00)	5.9×10⁻¹	1.37×10⁻⁴	12	IVW	0.169	15.307
N-acetylpyrraline	Xenobiotics	CHD	1.03 (1.01; 1.05)	4.2×10⁻³	1.37×10⁻⁴	9	IVW	0.134	12.412
N-methylpipecolate	Xenobiotics	CHD	1.01 (1.00; 1.01)	3.9×10⁻³	1.37×10⁻⁴	11	IVW	0.975	3.259
Oxypurinol	Xenobiotics	CHD	1.01 (0.99; 1.02)	3.4×10⁻¹	1.37×10⁻⁴	10	IVW	0.560	7.743
P-cresol sulfate	Xenobiotics	CHD	1.01 (0.99; 1.02)	3.4×10⁻¹	1.37×10⁻⁴	6	IVW	0.994	0.437
Quinate	Xenobiotics	CHD	1.01 (1.00; 1.03)	1.0×10⁻¹	1.37×10⁻⁴	6	IVW	0.811	2.265
Trizma acetate	Xenobiotics	CHD	1.00 (1.00; 1.00)	1.9×10⁻¹	1.37×10⁻⁴	121	IVW	0.169	134.716
Valsartan	Xenobiotics	CHD	1.00 (1.00; 1.00)	7.2×10⁻³	1.37×10⁻⁴	276	IVW	0.047	315.499
X - 10457	Unclassified	CHD	1.01 (0.98; 1.03)	6.1×10⁻¹	1.37×10⁻⁴	12	IVW	0.303	12.853
X - 11357	Unclassified	CHD	1.02 (1.01; 1.03)	7.5×10⁻⁴	1.37×10⁻⁴	15	IVW	0.198	18.203
X - 11440	Unclassified	CHD	0.99 (0.98; 1.00)	1.2×10⁻¹	1.37×10⁻⁴	8	IVW	0.947	2.219
X - 11444	Unclassified	CHD	1.04 (0.98; 1.10)	1.9×10⁻¹	1.37×10⁻⁴	7	MR Egger	0.594	3.695
X - 11470	Unclassified	CHD	1.00 (0.98; 1.01)	6.9×10⁻¹	1.37×10⁻⁴	8	IVW	0.885	3.004
X - 12093	Unclassified	CHD	1.00 (1.00; 1.00)	2.2×10⁻²	1.37×10⁻⁴	38	IVW	<0.001	69.693
X - 12096	Unclassified	CHD	0.98 (0.96; 1.00)	5.5×10⁻²	1.37×10⁻⁴	9	IVW	0.148	12.073
X - 12097	Unclassified	CHD	0.98 (0.98; 0.99)	6.2×10⁻⁸	1.37×10⁻⁴	16	IVW	0.014	29.461
X - 12112	Unclassified	CHD	1.00 (1.00; 1.01)	5.0×10⁻¹	1.37×10⁻⁴	23	IVW	0.162	28.44
X - 12117	Unclassified	CHD	0.99 (0.96; 1.03)	7.3×10⁻¹	1.37×10⁻⁴	15	MR Egger	0.263	15.745
X - 12124	Unclassified	CHD	1.02 (1.00; 1.04)	9.7×10⁻²	1.37×10⁻⁴	19	MR Egger	0.465	16.844
X - 12125	Unclassified	CHD	1.01 (1.01; 1.02)	5.1×10⁻⁸	1.37×10⁻⁴	28	MR Egger	0.064	37.759
X - 12283	Unclassified	CHD	1.01 (0.99; 1.03)	4.8×10⁻¹	1.37×10⁻⁴	7	IVW	0.123	10.051
X - 12636	Unclassified	CHD	0.99 (0.98; 1.01)	2.7×10⁻¹	1.37×10⁻⁴	7	IVW	0.288	7.372
X - 12745	Unclassified	CHD	1.00 (0.98; 1.01)	8.8×10⁻¹	1.37×10⁻⁴	6	IVW	0.987	0.617
X - 12822	Unclassified	CHD	1.03 (0.99; 1.07)	1.8×10⁻¹	1.37×10⁻⁴	13	MR Egger	0.004	27.741
X - 12839	Unclassified	CHD	0.99 (0.98; 1.00)	2.9×10⁻¹	1.37×10⁻⁴	8	IVW	0.604	5.46
X - 12844	Unclassified	CHD	0.98 (0.95; 1.00)	7.5×10⁻²	1.37×10⁻⁴	6	IVW	0.019	13.49
X - 12846	Unclassified	CHD	1.00 (0.99; 1.02)	7.3×10⁻¹	1.37×10⁻⁴	10	IVW	0.784	5.555
X - 13431	Unclassified	CHD	1.00 (0.96; 1.03)	8.1×10⁻¹	1.37×10⁻⁴	15	MR Egger	0.035	23.576
X - 13698	Unclassified	CHD	1.02 (1.01; 1.03)	2.7×10⁻⁷	1.37×10⁻⁴	19	IVW	0.018	32.668
X - 14662	Unclassified	CHD	1.01 (0.99; 1.04)	2.6×10⁻¹	1.37×10⁻⁴	6	MR Egger	0.653	2.455
X - 15497	Unclassified	CHD	1.06 (0.98; 1.14)	1.2×10⁻¹	1.37×10⁻⁴	7	MR Egger	0.038	11.803
X - 15666	Unclassified	CHD	0.99 (0.97; 1.01)	5.0×10⁻¹	1.37×10⁻⁴	14	MR Egger	0.173	16.425
X - 17323	Unclassified	CHD	1.08 (0.98; 1.20)	1.1×10⁻¹	1.37×10⁻⁴	6	MR Egger	0.181	6.257
X - 17357	Unclassified	CHD	1.06 (0.92; 1.22)	4.3×10⁻¹	1.37×10⁻⁴	7	MR Egger	0.227	6.918
X - 17675	Unclassified	CHD	1.00 (0.99; 1.01)	5.3×10⁻¹	1.37×10⁻⁴	7	IVW	0.394	6.267
X - 18889	Unclassified	CHD	0.96 (0.95; 0.98)	9.6×10⁻⁵	1.37×10⁻⁴	15	IVW	0.188	18.418
X - 19141	Unclassified	CHD	1.00 (0.99; 1.01)	8.2×10⁻¹	1.37×10⁻⁴	17	IVW	0.016	30.337
X - 19561	Unclassified	CHD	1.01 (0.99; 1.03)	5.8×10⁻¹	1.37×10⁻⁴	7	IVW	0.611	4.485
X - 20624	Unclassified	CHD	0.92 (0.87; 0.98)	6.6×10⁻³	1.37×10⁻⁴	6	MR Egger	0.276	5.108
X - 21467	Unclassified	CHD	0.97 (0.96; 0.98)	2.6×10⁻⁶	1.37×10⁻⁴	7	IVW	0.017	15.516
X - 21785	Unclassified	CHD	0.94 (0.91; 0.96)	1.6×10⁻⁶	1.37×10⁻⁴	14	IVW	0.174	17.577
X - 21792	Unclassified	CHD	1.00 (1.00; 1.00)	6.9×10⁻¹	1.37×10⁻⁴	31	IVW	<0.001	63.318
X - 21829	Unclassified	CHD	0.98 (0.96; 1.01)	2.0×10⁻¹	1.37×10⁻⁴	6	IVW	0.927	1.378
X - 22162	Unclassified	CHD	1.06 (1.01; 1.11)	1.0×10⁻²	1.37×10⁻⁴	7	IVW	0.399	6.224
X - 23423	Unclassified	CHD	0.96 (0.94; 0.98)	7.2×10⁻⁴	1.37×10⁻⁴	8	IVW	0.034	15.174
X - 23438	Unclassified	CHD	1.11 (1.07; 1.15)	1.0×10⁻⁷	1.37×10⁻⁴	16	MR Egger	<0.001	37.019
X - 23445	Unclassified	CHD	1.01 (1.00; 1.02)	2.7×10⁻¹	1.37×10⁻⁴	9	IVW	0.754	5.038
X - 23518	Unclassified	CHD	1.03 (1.00; 1.07)	5.3×10⁻²	1.37×10⁻⁴	6	MR Egger	0.369	4.285
X - 23590	Unclassified	CHD	1.11 (1.03; 1.19)	6.4×10⁻³	1.37×10⁻⁴	9	MR Egger	0.514	6.222
X - 23653	Unclassified	CHD	0.99 (0.97; 1.00)	1.5×10⁻¹	1.37×10⁻⁴	9	IVW	0.873	3.816
X - 23656	Unclassified	CHD	0.99 (0.97; 1.00)	1.6×10⁻¹	1.37×10⁻⁴	6	IVW	0.007	15.884
X - 23672	Unclassified	CHD	1.05 (1.01; 1.09)	1.5×10⁻²	1.37×10⁻⁴	6	MR Egger	0.880	1.189
X - 23776	Unclassified	CHD	1.00 (1.00; 1.01)	2.0×10⁻¹	1.37×10⁻⁴	22	IVW	0.109	29.194
X - 24330	Unclassified	CHD	1.00 (0.99; 1.00)	2.8×10⁻¹	1.37×10⁻⁴	16	IVW	0.002	35.505
X - 24339	Unclassified	CHD	0.98 (0.96; 0.99)	5.0×10⁻³	1.37×10⁻⁴	10	IVW	0.055	16.606
X - 24348	Unclassified	CHD	1.01 (1.00; 1.02)	2.6×10⁻²	1.37×10⁻⁴	16	MR Egger	0.624	11.784
X - 24353	Unclassified	CHD	1.00 (0.97; 1.02)	7.9×10⁻¹	1.37×10⁻⁴	12	MR Egger	0.009	23.452
X - 24359	Unclassified	CHD	0.96 (0.94; 0.98)	3.3×10⁻⁴	1.37×10⁻⁴	6	IVW	0.293	6.142
X - 24414	Unclassified	CHD	0.98 (0.96; 1.00)	7.3×10⁻²	1.37×10⁻⁴	8	IVW	0.014	17.58
X - 24462	Unclassified	CHD	1.02 (1.01; 1.03)	9.7×10⁻⁴	1.37×10⁻⁴	24	IVW	0.057	34.612
X - 24466	Unclassified	CHD	1.00 (0.95; 1.04)	8.3×10⁻¹	1.37×10⁻⁴	8	IVW	0.079	12.724
X - 24494	Unclassified	CHD	1.00 (0.98; 1.02)	9.9×10⁻¹	1.37×10⁻⁴	9	IVW	0.212	10.825
X - 24515	Unclassified	CHD	1.01 (1.01; 1.01)	2.6×10⁻⁹	1.37×10⁻⁴	35	IVW	0.018	53.409
X - 24518	Unclassified	CHD	1.00 (0.99; 1.01)	4.3×10⁻¹	1.37×10⁻⁴	19	IVW	0.008	35.397
X - 24519	Unclassified	CHD	0.96 (0.94; 0.98)	2.9×10⁻⁶	1.37×10⁻⁴	10	IVW	0.048	17.058
X - 24796	Unclassified	CHD	0.99 (0.98; 1.00)	7.4×10⁻²	1.37×10⁻⁴	8	IVW	0.035	15.072
X - 24809	Unclassified	CHD	1.00 (1.00; 1.01)	7.6×10⁻⁴	1.37×10⁻⁴	35	IVW	0.002	62.266
X - 24983	Unclassified	CHD	1.00 (1.00; 1.01)	4.6×10⁻¹	1.37×10⁻⁴	31	IVW	0.081	41.345
2'-O-methylcytidine	Nucleotide	CHD	0.99 (0.96; 1.02)	4.6×10⁻¹	1.37×10⁻⁴	8	IVW	0.552	5.894
2'-deoxyguanosine	Nucleotide	CHD	0.99 (0.98; 1.00)	1.2×10⁻¹	1.37×10⁻⁴	9	IVW	0.617	6.273
3-aminoisobutyrate	Nucleotide	CHD	0.99 (0.98; 1.00)	7.4×10⁻²	1.37×10⁻⁴	16	MR Egger	0.005	31.434
3-methylcytidine	Nucleotide	CHD	1.04 (0.99; 1.09)	1.4×10⁻¹	1.37×10⁻⁴	11	MR Egger	0.609	7.266
Adenosine	Nucleotide	CHD	1.03 (0.99; 1.08)	1.7×10⁻¹	1.37×10⁻⁴	8	MR Egger	0.460	5.682
Adenosine 3',5'-cyclic monophosphate	Nucleotide	CHD	0.98 (0.95; 1.00)	1.1×10⁻¹	1.37×10⁻⁴	9	IVW	0.040	16.144
N2,N2-dimethylguanosine	Nucleotide	CHD	0.96 (0.91; 1.02)	2.3×10⁻¹	1.37×10⁻⁴	6	IVW	0.582	3.774
Glucuronide of C10H18O2	Partially Characterized Molecules	CHD	0.99 (0.97; 1.02)	6.9×10⁻¹	1.37×10⁻⁴	6	IVW	0.081	9.796
Glycine conjugate of C9H16O2	Partially Characterized Molecules	CHD	0.99 (0.99; 1.00)	1.0×10⁻²	1.37×10⁻⁴	23	IVW	0.003	44.565
N-acetylglucosamine conjugate of C24H40O4 bile acid*	Partially Characterized Molecules	CHD	1.00 (1.00; 1.01)	2.7×10⁻¹	1.37×10⁻⁴	11	IVW	0.984	2.895
Alpha-CEHC sulfate	Cofactors and Vitamins	CHD	0.98 (0.96; 1.01)	1.3×10⁻¹	1.37×10⁻⁴	7	IVW	0.052	12.488
Isoxanthopterin	Cofactors and Vitamins	CHD	1.01 (0.99; 1.03)	4.8×10⁻¹	1.37×10⁻⁴	18	MR Egger	0.037	27.385
Nicotinamide riboside	Cofactors and Vitamins	CHD	1.00 (0.90; 1.10)	9.3×10⁻¹	1.37×10⁻⁴	8	MR Egger	0.080	11.274
Pterin	Cofactors and Vitamins	CHD	1.12 (1.05; 1.21)	1.4×10⁻³	1.37×10⁻⁴	7	MR Egger	0.533	4.116
* Columns: Metabolism breakdown product - metabolism breakdown product name, full names are listed
in Table S1, Metabolism class - class metabolism breakdown product belongs to, p-value threshold -
multiplicity corrected p-value threshold for significance, No. variants - number of variants used in
the MR, Model - model selected by the model selection framework (as described in the Methods
section). Abbreviations: MR Egger = Mendelian randomisation Egger, IVW = inverse-variance weighted,
OR = odds ratio.

## Sheet: Table S3
Ensembl ID (GRCh38)	Uniprot ID	Protein name	Gene name	Protein description	Druggability	Metabolism breakdown product-CHD effect*	Protein-Metabolism breakdown product effect*	Protein-CHD effect*	Nominal metabolism breakdown product replicates*	Adjusted metabolism breakdown product replicates*	Nominal cardiac outcome replicates*	Adjusted cardiac outcome replicates*	GW metabolism breakdown product	Metabolism class	GW No. variants*	GW OR (95% CI)	GW p-value	GW Outcome	metabolite cis Gene name	metabolite cis No. variants*	metabolite cis MD (95% CI)	metabolite cis p-value	metabolite cis metabolism breakdown product	cardiac cis Gene name	cardiac cis No. variants*	cardiac cis OR (95% CI)	cardiac cis p-value	cardiac cis Outcome
ENSG00000175899	P01023	A2MG	A2M	Alpha-2-macroglobulin	Drugged	Risk increasing	Decreasing	Risk decreasing	-	-	-	-	X - 23438	Unclassified	16	1.11 (1.07; 1.15)	1.0×10⁻⁷	CHD	A2M	22	-0.60 (-0.76; -0.44)	1.2×10⁻¹³	X - 23438	A2M	20	0.89 (0.85; 0.94)	2.8×10⁻⁶	CHD
ENSG00000175899	P01023	A2MG	A2M	Alpha-2-macroglobulin	Drugged	Risk increasing	Decreasing	Risk decreasing	-	-	-	-	N-acetyl kynurenine (2)	Amino Acid	7	1.02 (1.01; 1.03)	4.0×10⁻⁵	CHD	A2M	22	-1.54 (-2.06; -1.03)	4.5×10⁻⁹	N-acetyl kynurenine (2)	A2M	20	0.89 (0.85; 0.94)	2.8×10⁻⁶	CHD
ENSG00000176244	Q8N6N7	ACBD7	ACBD7	Acyl-CoA-binding domain-containing protein 7	Not yet druggable	Risk increasing	Decreasing	Risk decreasing	-	-	-	-	5-acetylamino-6-formylamino-3-methyluracil	Xenobiotics	11	1.03 (1.03; 1.04)	1.0×10⁻¹⁰⁰	CHD	ACBD7	8	-2.22 (-2.86; -1.58)	1.3×10⁻¹¹	5-acetylamino-6-formylamino-3-methyluracil	ACBD7	8	0.88 (0.83; 0.93)	1.8×10⁻⁵	CHD
ENSG00000114948	O75077	ADA23	ADAM23	Disintegrin and metalloproteinase domain-containing protein 23	Not yet druggable	Risk decreasing	Increasing	Risk decreasing	2/2	2/2	2/2	2/2	X - 21785	Unclassified	14	0.94 (0.91; 0.96)	1.6×10⁻⁶	CHD	ADAM23	75	0.05 (0.03; 0.07)	1.1×10⁻⁹	X - 21785	ADAM23	82	0.96 (0.95; 0.97)	3.1×10⁻¹⁵	CHD
ENSG00000114948	O75077	ADA23	ADAM23	Disintegrin and metalloproteinase domain-containing protein 23	Not yet druggable	Risk increasing	Decreasing	Risk decreasing	1/2	1/2	2/2	2/2	Glycerophosphoserine*	Lipid	10	1.15 (1.12; 1.19)	1.0×10⁻¹⁰⁰	CHD	ADAM23	73	-0.05 (-0.06; -0.03)	9.8×10⁻¹⁰	Glycerophosphoserine*	ADAM23	82	0.96 (0.95; 0.97)	3.1×10⁻¹⁵	CHD
ENSG00000181092	Q15848	ADIPO	ADIPOQ	Adiponectin	Not yet druggable	Risk decreasing	Increasing	Risk decreasing	0/1	0/1	1/1	0/1	X - 18889	Unclassified	15	0.96 (0.95; 0.98)	9.6×10⁻⁵	CHD	ADIPOQ	55	0.28 (0.18; 0.37)	1.0×10⁻⁸	X - 18889	ADIPOQ	60	0.92 (0.90; 0.94)	9.2×10⁻¹¹	CHD
ENSG00000006747	Q9Y6U3	ADSV	SCIN	Adseverin	Not yet druggable	Risk increasing	Decreasing	Risk decreasing	-	-	-	-	X - 12125	Unclassified	28	1.01 (1.01; 1.02)	5.1×10⁻⁸	CHD	SCIN	16	-1.16 (-1.58; -0.74)	6.8×10⁻⁸	X - 12125	SCIN	14	0.87 (0.83; 0.92)	1.1×10⁻⁶	CHD
ENSG00000135744	P01019	ANGT	AGT	Angiotensinogen Angiotensin-1 Angiotensin-2 Angiotensin-3 Angiotensin-4 Angiotensin 1-9 Angiotensin 1-7 Angiotensin 1-5 Angiotensin 1-4	Druggable	Risk decreasing	Decreasing	Risk increasing	0/1	0/1	1/1	0/1	3-methylglutaconate	Amino Acid	8	0.95 (0.93; 0.97)	2.6×10⁻⁵	CHD	AGT	39	-0.24 (-0.33; -0.14)	9.0×10⁻⁷	3-methylglutaconate	AGT	36	1.09 (1.06; 1.13)	8.2×10⁻¹⁰	CHD
ENSG00000002726	P19801	AOC1	AOC1	Amiloride-sensitive amine oxidase [copper-containing]	Drugged	Risk increasing	Increasing	Risk increasing	1/1	1/1	1/1	0/1	N-acetylarginine	Amino Acid	17	1.05 (1.03; 1.06)	1.6×10⁻¹³	CHD	AOC1	92	0.11 (0.08; 0.13)	1.5×10⁻¹³	N-acetylarginine	AOC1	91	1.02 (1.02; 1.03)	2.5×10⁻¹¹	CHD
ENSG00000002726	P19801	AOC1	AOC1	Amiloride-sensitive amine oxidase [copper-containing]	Drugged	Risk increasing	Increasing	Risk increasing	1/1	1/1	1/1	0/1	X - 13698	Unclassified	19	1.02 (1.01; 1.03)	2.7×10⁻⁷	CHD	AOC1	98	0.11 (0.08; 0.15)	4.9×10⁻¹¹	X - 13698	AOC1	91	1.02 (1.02; 1.03)	2.5×10⁻¹¹	CHD
ENSG00000002726	P19801	AOC1	AOC1	Amiloride-sensitive amine oxidase [copper-containing]	Drugged	Risk increasing	Increasing	Risk increasing	1/1	0/1	1/1	0/1	N-acetyltyrosine	Amino Acid	11	1.03 (1.02; 1.04)	1.1×10⁻⁵	CHD	AOC1	94	0.14 (0.10; 0.18)	3.0×10⁻¹¹	N-acetyltyrosine	AOC1	91	1.02 (1.02; 1.03)	2.5×10⁻¹¹	CHD
ENSG00000110243	Q6Q788	APOA5	APOA5	Apolipoprotein A-V	Not yet druggable	Risk decreasing	Decreasing	Risk increasing	0/2	0/2	0/2	0/2	Glucuronide of piperine metabolite C17H21NO3 (3)*	Xenobiotics	6	0.97 (0.95; 0.98)	9.2×10⁻⁶	CHD	APOA5	51	-0.33 (-0.43; -0.22)	7.9×10⁻¹⁰	Glucuronide of piperine metabolite C17H21NO3 (3)*	APOA5	47	1.04 (1.02; 1.05)	1.7×10⁻⁵	CHD
ENSG00000110243	Q6Q788	APOA5	APOA5	Apolipoprotein A-V	Not yet druggable	Risk decreasing	Decreasing	Risk increasing	1/2	0/2	0/2	0/2	X - 18889	Unclassified	15	0.96 (0.95; 0.98)	9.6×10⁻⁵	CHD	APOA5	52	-0.24 (-0.30; -0.17)	2.0×10⁻¹²	X - 18889	APOA5	47	1.04 (1.02; 1.05)	1.7×10⁻⁵	CHD
ENSG00000175336	Q13790	APOF	APOF	Apolipoprotein F	Not yet druggable	Risk increasing	Increasing	Risk increasing	-	-	-	-	Succinylcarnitine (C4-DC)	Energy	8	1.07 (1.04; 1.10)	2.7×10⁻⁶	CHD	APOF	14	0.31 (0.21; 0.40)	9.2×10⁻¹¹	Succinylcarnitine (C4-DC)	APOF	13	1.12 (1.07; 1.17)	2.9×10⁻⁷	CHD
ENSG00000128284	O95236	APOL3	APOL3	Apolipoprotein L3	Not yet druggable	Risk decreasing	Increasing	Risk decreasing	-	-	-	-	X - 12097	Unclassified	16	0.98 (0.98; 0.99)	6.2×10⁻⁸	CHD	APOL3	89	0.16 (0.10; 0.22)	3.7×10⁻⁷	X - 12097	APOL3	96	0.98 (0.97; 0.98)	9.1×10⁻⁸	CHD
ENSG00000128284	O95236	APOL3	APOL3	Apolipoprotein L3	Not yet druggable	Risk increasing	Decreasing	Risk decreasing	-	-	-	-	N-acetyl-3-methylhistidine*	Amino Acid	7	1.03 (1.02; 1.03)	1.3×10⁻⁹	CHD	APOL3	91	-0.25 (-0.35; -0.16)	3.0×10⁻⁷	N-acetyl-3-methylhistidine*	APOL3	96	0.98 (0.97; 0.98)	9.1×10⁻⁸	CHD
ENSG00000128284	O95236	APOL3	APOL3	Apolipoprotein L3	Not yet druggable	Risk increasing	Decreasing	Risk decreasing	-	-	-	-	Glycerophosphoserine*	Lipid	10	1.15 (1.12; 1.19)	1.0×10⁻¹⁰⁰	CHD	APOL3	92	-0.06 (-0.08; -0.05)	6.1×10⁻¹²	Glycerophosphoserine*	APOL3	96	0.98 (0.97; 0.98)	9.1×10⁻⁸	CHD
ENSG00000053371	O43488	ARK72	AKR7A2	Aflatoxin B1 aldehyde reductase member 2	Not yet druggable	Risk decreasing	Decreasing	Risk increasing	1/1	0/1	0/1	0/1	X - 24519	Unclassified	10	0.96 (0.94; 0.98)	2.9×10⁻⁶	CHD	AKR7A2	35	-0.99 (-1.31; -0.66)	2.4×10⁻⁹	X - 24519	AKR7A2	38	1.11 (1.08; 1.15)	6.3×10⁻¹²	CHD
ENSG00000138175	P36405	ARL3	ARL3	ADP-ribosylation factor-like protein 3	Not yet druggable	Risk decreasing	Decreasing	Risk increasing	1/2	0/2	1/1	1/1	Glucuronide of piperine metabolite C17H21NO3 (3)*	Xenobiotics	6	0.97 (0.95; 0.98)	9.2×10⁻⁶	CHD	ARL3	19	-0.70 (-0.92; -0.48)	2.3×10⁻¹⁰	Glucuronide of piperine metabolite C17H21NO3 (3)*	ARL3	15	1.11 (1.08; 1.14)	8.9×10⁻¹²	CHD
ENSG00000126522	P04424	ARLY	ASL	Argininosuccinate lyase	Not yet druggable	Risk increasing	Decreasing	Risk decreasing	-	-	-	-	N-acetylmethionine sulfoxide	Amino Acid	13	1.03 (1.02; 1.04)	2.1×10⁻⁷	CHD	ASL	11	-1.02 (-1.36; -0.69)	1.2×10⁻⁹	N-acetylmethionine sulfoxide	ASL	11	0.87 (0.83; 0.91)	7.2×10⁻⁹	CHD
ENSG00000129244	P14415	AT1B2	ATP1B2	Sodium/potassium-transporting ATPase subunit beta-2	Drugged	Risk increasing	Decreasing	Risk decreasing	0/2	0/2	0/2	0/2	2-methylmalonylcarnitine (C4-DC)	Lipid	6	1.08 (1.04; 1.13)	1.2×10⁻⁴	CHD	ATP1B2	58	-0.10 (-0.13; -0.06)	4.8×10⁻⁷	2-methylmalonylcarnitine (C4-DC)	ATP1B2	65	0.97 (0.96; 0.99)	4.4×10⁻⁵	CHD
ENSG00000213676	Q99941	ATF6B	ATF6B	Cyclic AMP-dependent transcription factor ATF-6 beta Processed cyclic AMP-dependent transcription factor ATF-6 beta	Not yet druggable	Risk decreasing	Decreasing	Risk increasing	-	-	-	-	N(delta)-acetylornithine	Amino Acid	15	0.98 (0.97; 0.99)	5.0×10⁻⁷	CHD	ATF6B	13	-0.66 (-0.89; -0.43)	3.2×10⁻⁸	N(delta)-acetylornithine	ATF6B	11	1.10 (1.08; 1.13)	1.0×10⁻¹⁰⁰	CHD
ENSG00000213676	Q99941	ATF6B	ATF6B	Cyclic AMP-dependent transcription factor ATF-6 beta Processed cyclic AMP-dependent transcription factor ATF-6 beta	Not yet druggable	Risk increasing	Increasing	Risk increasing	-	-	-	-	N-acetylputrescine	Amino Acid	8	1.14 (1.11; 1.18)	1.0×10⁻¹⁰⁰	CHD	ATF6B	13	0.23 (0.15; 0.32)	1.4×10⁻⁸	N-acetylputrescine	ATF6B	11	1.10 (1.08; 1.13)	1.0×10⁻¹⁰⁰	CHD
ENSG00000213676	Q99941	ATF6B	ATF6B	Cyclic AMP-dependent transcription factor ATF-6 beta Processed cyclic AMP-dependent transcription factor ATF-6 beta	Not yet druggable	Risk decreasing	Decreasing	Risk increasing	-	-	-	-	3-methylglutaconate	Amino Acid	8	0.95 (0.93; 0.97)	2.6×10⁻⁵	CHD	ATF6B	13	-0.25 (-0.35; -0.15)	5.3×10⁻⁷	3-methylglutaconate	ATF6B	11	1.10 (1.08; 1.13)	1.0×10⁻¹⁰⁰	CHD
ENSG00000086062	P15291	B4GT1	B4GALT1	Beta-1,4-galactosyltransferase 1 Lactose synthase A protein N-acetyllactosamine synthase Beta-N-acetylglucosaminylglycopeptide beta-1,4-galactosyltransferase Beta-N-acetylglucosaminyl-glycolipid beta-1,4-galactosyltransferase Processed beta-1,4-gala /.../transferase 1	Not yet druggable	Risk increasing	Decreasing	Risk decreasing	1/2	1/2	1/2	1/2	N-acetylcitrulline	Amino Acid	17	1.02 (1.01; 1.03)	5.6×10⁻⁶	CHD	B4GALT1	28	-0.44 (-0.61; -0.26)	8.0×10⁻⁷	N-acetylcitrulline	B4GALT1	32	0.92 (0.89; 0.96)	1.5×10⁻⁵	CHD
ENSG00000175164	P16442	BGAT	ABO	Histo-blood group ABO system transferase Fucosylglycoprotein alpha-N-acetylgalactosaminyltransferase soluble form	Not yet druggable	Risk decreasing	Decreasing	Risk increasing	-	-	-	-	X - 18889	Unclassified	15	0.96 (0.95; 0.98)	9.6×10⁻⁵	CHD	ABO	88	-0.06 (-0.08; -0.04)	3.9×10⁻¹⁰	X - 18889	ABO	70	1.03 (1.02; 1.04)	8.0×10⁻¹⁰	CHD
ENSG00000175164	P16442	BGAT	ABO	Histo-blood group ABO system transferase Fucosylglycoprotein alpha-N-acetylgalactosaminyltransferase soluble form	Not yet druggable	Risk decreasing	Decreasing	Risk increasing	-	-	-	-	Glucuronide of piperine metabolite C17H21NO3 (3)*	Xenobiotics	6	0.97 (0.95; 0.98)	9.2×10⁻⁶	CHD	ABO	86	-0.09 (-0.13; -0.06)	3.6×10⁻⁷	Glucuronide of piperine metabolite C17H21NO3 (3)*	ABO	70	1.03 (1.02; 1.04)	8.0×10⁻¹⁰	CHD
ENSG00000182326	P09871	C1S	C1S	Complement C1s subcomponent Complement C1s subcomponent heavy chain Complement C1s subcomponent light chain	Drugged	Risk decreasing	Decreasing	Risk increasing	-	-	-	-	X - 21785	Unclassified	14	0.94 (0.91; 0.96)	1.6×10⁻⁶	CHD	C1S	29	-0.22 (-0.29; -0.16)	1.4×10⁻¹⁰	X - 21785	C1S	32	1.09 (1.07; 1.11)	2.2×10⁻¹⁶	CHD
ENSG00000133742	P00915	CAH1	CA1	Carbonic anhydrase 1	Drugged	Risk increasing	Increasing	Risk increasing	1/1	0/1	0/1	0/1	N-acetylarginine	Amino Acid	17	1.05 (1.03; 1.06)	1.6×10⁻¹³	CHD	CA1	13	0.57 (0.35; 0.78)	2.1×10⁻⁷	N-acetylarginine	CA1	13	1.31 (1.17; 1.48)	6.4×10⁻⁶	CHD
ENSG00000133742	P00915	CAH1	CA1	Carbonic anhydrase 1	Drugged	Risk increasing	Increasing	Risk increasing	1/1	1/1	0/1	0/1	N-acetylcitrulline	Amino Acid	17	1.02 (1.01; 1.03)	5.6×10⁻⁶	CHD	CA1	12	0.89 (0.61; 1.17)	4.5×10⁻¹⁰	N-acetylcitrulline	CA1	13	1.31 (1.17; 1.48)	6.4×10⁻⁶	CHD
ENSG00000133742	P00915	CAH1	CA1	Carbonic anhydrase 1	Drugged	Risk decreasing	Decreasing	Risk increasing	1/1	0/1	0/1	0/1	X - 18889	Unclassified	15	0.96 (0.95; 0.98)	9.6×10⁻⁵	CHD	CA1	13	-0.83 (-1.11; -0.55)	4.8×10⁻⁹	X - 18889	CA1	13	1.31 (1.17; 1.48)	6.4×10⁻⁶	CHD
ENSG00000154975	Q9NS85	CAH10	CA10	Carbonic anhydrase-related protein 10	Not yet druggable	Risk decreasing	Increasing	Risk decreasing	2/2	1/2	1/2	0/2	N(delta)-acetylornithine	Amino Acid	15	0.98 (0.97; 0.99)	5.0×10⁻⁷	CHD	CA10	48	0.50 (0.31; 0.70)	6.0×10⁻⁷	N(delta)-acetylornithine	CA10	53	0.94 (0.92; 0.96)	3.3×10⁻⁸	CHD
ENSG00000154975	Q9NS85	CAH10	CA10	Carbonic anhydrase-related protein 10	Not yet druggable	Risk increasing	Decreasing	Risk decreasing	0/2	0/2	1/2	0/2	X - 23438	Unclassified	16	1.11 (1.07; 1.15)	1.0×10⁻⁷	CHD	CA10	49	-0.22 (-0.30; -0.13)	6.0×10⁻⁷	X - 23438	CA10	53	0.94 (0.92; 0.96)	3.3×10⁻⁸	CHD
ENSG00000117984	P07339	CATD	CTSD	Cathepsin D Cathepsin D light chain Cathepsin D heavy chain	Not yet druggable	Risk increasing	Decreasing	Risk decreasing	3/3	2/3	2/3	0/3	N-acetyl-3-methylhistidine*	Amino Acid	7	1.03 (1.02; 1.03)	1.3×10⁻⁹	CHD	CTSD	75	-0.57 (-0.75; -0.38)	8.3×10⁻¹⁰	N-acetyl-3-methylhistidine*	CTSD	82	0.96 (0.94; 0.97)	1.5×10⁻⁷	CHD
ENSG00000174080	Q9UBX1	CATF	CTSF	Cathepsin F	Not yet druggable	Risk decreasing	Increasing	Risk decreasing	-	-	2/2	2/2	Glucuronide of piperine metabolite C17H21NO3 (3)*	Xenobiotics	6	0.97 (0.95; 0.98)	9.2×10⁻⁶	CHD	CTSF	19	0.76 (0.52; 1.00)	3.8×10⁻¹⁰	Glucuronide of piperine metabolite C17H21NO3 (3)*	CTSF	19	0.88 (0.87; 0.90)	1.0×10⁻¹⁰⁰	CHD
ENSG00000174080	Q9UBX1	CATF	CTSF	Cathepsin F	Not yet druggable	Risk increasing	Decreasing	Risk decreasing	-	-	2/2	2/2	Succinylcarnitine (C4-DC)	Energy	8	1.07 (1.04; 1.10)	2.7×10⁻⁶	CHD	CTSF	18	-0.28 (-0.33; -0.22)	1.0×10⁻¹⁰⁰	Succinylcarnitine (C4-DC)	CTSF	19	0.88 (0.87; 0.90)	1.0×10⁻¹⁰⁰	CHD
ENSG00000174080	Q9UBX1	CATF	CTSF	Cathepsin F	Not yet druggable	Risk increasing	Decreasing	Risk decreasing	-	-	2/2	2/2	2-methylmalonylcarnitine (C4-DC)	Lipid	6	1.08 (1.04; 1.13)	1.2×10⁻⁴	CHD	CTSF	19	-0.14 (-0.19; -0.10)	1.7×10⁻⁹	2-methylmalonylcarnitine (C4-DC)	CTSF	19	0.88 (0.87; 0.90)	1.0×10⁻¹⁰⁰	CHD
ENSG00000103811	P09668	CATH	CTSH	Pro-cathepsin H Cathepsin H mini chain Cathepsin H Cathepsin H heavy chain Cathepsin H light chain	Not yet druggable	Risk decreasing	Increasing	Risk decreasing	1/3	0/3	2/3	2/3	Glucuronide of piperine metabolite C17H21NO3 (3)*	Xenobiotics	6	0.97 (0.95; 0.98)	9.2×10⁻⁶	CHD	CTSH	86	0.35 (0.22; 0.48)	7.8×10⁻⁸	Glucuronide of piperine metabolite C17H21NO3 (3)*	CTSH	72	0.96 (0.95; 0.97)	2.4×10⁻⁸	CHD
ENSG00000169193	Q96EE4	CC126	CCDC126	Coiled-coil domain-containing protein 126	Not yet druggable	Risk increasing	Increasing	Risk increasing	0/2	0/2	2/2	0/2	N-acetyl-aspartyl-glutamate (NAAG)	Amino Acid	30	1.06 (1.05; 1.07)	1.0×10⁻¹⁰⁰	CHD	CCDC126	46	0.15 (0.10; 0.20)	3.7×10⁻⁹	N-acetyl-aspartyl-glutamate (NAAG)	CCDC126	49	1.04 (1.03; 1.06)	3.2×10⁻⁷	CHD
ENSG00000169193	Q96EE4	CC126	CCDC126	Coiled-coil domain-containing protein 126	Not yet druggable	Risk increasing	Increasing	Risk increasing	1/2	1/2	2/2	0/2	N-acetylmethionine sulfoxide	Amino Acid	13	1.03 (1.02; 1.04)	2.1×10⁻⁷	CHD	CCDC126	51	0.26 (0.19; 0.33)	1.2×10⁻¹²	N-acetylmethionine sulfoxide	CCDC126	49	1.04 (1.03; 1.06)	3.2×10⁻⁷	CHD
ENSG00000169193	Q96EE4	CC126	CCDC126	Coiled-coil domain-containing protein 126	Not yet druggable	Risk increasing	Increasing	Risk increasing	1/2	0/2	2/2	0/2	N-acetylasparagine	Amino Acid	16	1.02 (1.01; 1.02)	7.4×10⁻¹⁰	CHD	CCDC126	53	0.15 (0.09; 0.21)	5.3×10⁻⁷	N-acetylasparagine	CCDC126	49	1.04 (1.03; 1.06)	3.2×10⁻⁷	CHD
ENSG00000169193	Q96EE4	CC126	CCDC126	Coiled-coil domain-containing protein 126	Not yet druggable	Risk increasing	Increasing	Risk increasing	1/2	0/2	2/2	0/2	X - 12125	Unclassified	28	1.01 (1.01; 1.02)	5.1×10⁻⁸	CHD	CCDC126	47	0.55 (0.44; 0.66)	1.0×10⁻¹⁰⁰	X - 12125	CCDC126	49	1.04 (1.03; 1.06)	3.2×10⁻⁷	CHD
ENSG00000169193	Q96EE4	CC126	CCDC126	Coiled-coil domain-containing protein 126	Not yet druggable	Risk increasing	Increasing	Risk increasing	1/2	0/2	2/2	0/2	N-acetylarginine	Amino Acid	17	1.05 (1.03; 1.06)	1.6×10⁻¹³	CHD	CCDC126	48	0.13 (0.08; 0.18)	4.7×10⁻⁷	N-acetylarginine	CCDC126	49	1.04 (1.03; 1.06)	3.2×10⁻⁷	CHD
ENSG00000131142	O15444	CCL25	CCL25	C-C motif chemokine 25	Not yet druggable	Risk decreasing	Decreasing	Risk increasing	2/2	2/2	2/2	0/2	3-methylglutaconate	Amino Acid	8	0.95 (0.93; 0.97)	2.6×10⁻⁵	CHD	CCL25	93	-0.13 (-0.17; -0.10)	2.3×10⁻¹³	3-methylglutaconate	CCL25	103	1.02 (1.01; 1.03)	1.1×10⁻⁵	CHD
ENSG00000156535	Q6YHK3	CD109	CD109	CD109 antigen	Not yet druggable	Risk increasing	Decreasing	Risk decreasing	2/2	0/2	1/2	0/2	X - 23438	Unclassified	16	1.11 (1.07; 1.15)	1.0×10⁻⁷	CHD	CD109	65	-0.17 (-0.23; -0.11)	2.0×10⁻⁸	X - 23438	CD109	75	0.96 (0.94; 0.97)	6.3×10⁻⁸	CHD
ENSG00000153563	P01732	CD8A	CD8A	T-cell surface glycoprotein CD8 alpha chain	Not yet druggable	Risk increasing	Increasing	Risk increasing	1/1	0/1	1/1	0/1	N-acetyltyrosine	Amino Acid	11	1.03 (1.02; 1.04)	1.1×10⁻⁵	CHD	CD8A	26	0.27 (0.17; 0.37)	2.9×10⁻⁷	N-acetyltyrosine	CD8A	27	1.05 (1.02; 1.07)	1.2×10⁻⁵	CHD
ENSG00000153563	P01732	CD8A	CD8A	T-cell surface glycoprotein CD8 alpha chain	Not yet druggable	Risk increasing	Increasing	Risk increasing	0/1	0/1	1/1	0/1	N-acetylmethionine sulfoxide	Amino Acid	13	1.03 (1.02; 1.04)	2.1×10⁻⁷	CHD	CD8A	23	0.24 (0.14; 0.33)	1.0×10⁻⁶	N-acetylmethionine sulfoxide	CD8A	27	1.05 (1.02; 1.07)	1.2×10⁻⁵	CHD
ENSG00000153563	P01732	CD8A	CD8A	T-cell surface glycoprotein CD8 alpha chain	Not yet druggable	Risk increasing	Increasing	Risk increasing	0/1	0/1	1/1	0/1	N-acetyl-3-methylhistidine*	Amino Acid	7	1.03 (1.02; 1.03)	1.3×10⁻⁹	CHD	CD8A	25	0.47 (0.31; 0.64)	1.4×10⁻⁸	N-acetyl-3-methylhistidine*	CD8A	27	1.05 (1.02; 1.07)	1.2×10⁻⁵	CHD
ENSG00000184144	Q02246	CNTN2	CNTN2	Contactin-2	Not yet druggable	Risk increasing	Increasing	Risk increasing	2/2	2/2	1/2	0/2	X - 23438	Unclassified	16	1.11 (1.07; 1.15)	1.0×10⁻⁷	CHD	CNTN2	69	0.17 (0.14; 0.20)	1.0×10⁻¹⁰⁰	X - 23438	CNTN2	68	1.03 (1.02; 1.05)	4.0×10⁻⁵	CHD
ENSG00000149972	O94779	CNTN5	CNTN5	Contactin-5	Not yet druggable	Risk increasing	Increasing	Risk increasing	2/2	2/2	2/2	2/2	N-acetyl-3-methylhistidine*	Amino Acid	7	1.03 (1.02; 1.03)	1.3×10⁻⁹	CHD	CNTN5	138	0.59 (0.46; 0.72)	1.0×10⁻¹⁰⁰	N-acetyl-3-methylhistidine*	CNTN5	145	1.05 (1.03; 1.06)	4.7×10⁻¹²	CHD
ENSG00000149972	O94779	CNTN5	CNTN5	Contactin-5	Not yet druggable	Risk increasing	Increasing	Risk increasing	1/2	0/2	2/2	2/2	Succinylcarnitine (C4-DC)	Energy	8	1.07 (1.04; 1.10)	2.7×10⁻⁶	CHD	CNTN5	133	0.12 (0.08; 0.17)	2.5×10⁻⁸	Succinylcarnitine (C4-DC)	CNTN5	145	1.05 (1.03; 1.06)	4.7×10⁻¹²	CHD
ENSG00000149972	O94779	CNTN5	CNTN5	Contactin-5	Not yet druggable	Risk increasing	Increasing	Risk increasing	2/2	1/2	2/2	2/2	X - 12125	Unclassified	28	1.01 (1.01; 1.02)	5.1×10⁻⁸	CHD	CNTN5	130	0.79 (0.60; 0.99)	2.2×10⁻¹⁵	X - 12125	CNTN5	145	1.05 (1.03; 1.06)	4.7×10⁻¹²	CHD
ENSG00000224389	P0C0L4	CO4A	C4B	Complement C4-A Complement C4 beta chain Complement C4-A alpha chain C4a anaphylatoxin C4b-A C4d-A Complement C4 gamma chain	Not yet druggable	Risk increasing	Decreasing	Risk decreasing	0/1	0/1	1/1	1/1	N-acetyl-3-methylhistidine*	Amino Acid	7	1.03 (1.02; 1.03)	1.3×10⁻⁹	CHD	C4B	42	-0.25 (-0.33; -0.17)	8.0×10⁻¹⁰	N-acetyl-3-methylhistidine*	C4B	33	0.95 (0.93; 0.97)	1.8×10⁻⁷	CHD
ENSG00000224389	P0C0L4	CO4A	C4B	Complement C4-A Complement C4 beta chain Complement C4-A alpha chain C4a anaphylatoxin C4b-A C4d-A Complement C4 gamma chain	Not yet druggable	Risk decreasing	Increasing	Risk decreasing	0/1	0/1	1/1	1/1	Glycocholenate sulfate*	Lipid	8	0.96 (0.95; 0.97)	1.0×10⁻¹⁰⁰	CHD	C4B	37	0.20 (0.15; 0.26)	3.1×10⁻¹³	Glycocholenate sulfate*	C4B	33	0.95 (0.93; 0.97)	1.8×10⁻⁷	CHD
ENSG00000093010	P21964	COMT	COMT	Catechol O-methyltransferase	Drugged	Risk decreasing	Increasing	Risk decreasing	-	-	1/1	1/1	X - 21785	Unclassified	14	0.94 (0.91; 0.96)	1.6×10⁻⁶	CHD	COMT	11	2.31 (2.14; 2.48)	1.0×10⁻¹⁰⁰	X - 21785	COMT	10	0.75 (0.69; 0.81)	2.5×10⁻¹²	CHD
ENSG00000093010	P21964	COMT	COMT	Catechol O-methyltransferase	Drugged	Risk decreasing	Increasing	Risk decreasing	0/1	0/1	1/1	1/1	Glucuronide of piperine metabolite C17H21NO3 (3)*	Xenobiotics	6	0.97 (0.95; 0.98)	9.2×10⁻⁶	CHD	COMT	11	3.65 (2.83; 4.46)	1.0×10⁻¹⁰⁰	Glucuronide of piperine metabolite C17H21NO3 (3)*	COMT	10	0.75 (0.69; 0.81)	2.5×10⁻¹²	CHD
ENSG00000168928	Q6GPI1	CTRB2	CTRB2	Chymotrypsinogen B2 Chymotrypsin B2 chain A Chymotrypsin B2 chain B Chymotrypsin B2 chain C	Not yet druggable	Risk increasing	Increasing	Risk increasing	1/1	1/1	1/1	1/1	Succinylcarnitine (C4-DC)	Energy	8	1.07 (1.04; 1.10)	2.7×10⁻⁶	CHD	CTRB2	60	0.05 (0.03; 0.07)	1.1×10⁻⁶	Succinylcarnitine (C4-DC)	CTRB2	51	1.05 (1.04; 1.06)	1.0×10⁻¹⁰⁰	CHD
ENSG00000161921	Q9H2A7	CXL16	CXCL16	C-X-C motif chemokine 16	Not yet druggable	Risk decreasing	Decreasing	Risk increasing	2/3	2/3	3/3	3/3	X - 24519	Unclassified	10	0.96 (0.94; 0.98)	2.9×10⁻⁶	CHD	CXCL16	53	-0.23 (-0.32; -0.14)	4.2×10⁻⁷	X - 24519	CXCL16	55	1.14 (1.12; 1.16)	1.0×10⁻¹⁰⁰	CHD
ENSG00000161921	Q9H2A7	CXL16	CXCL16	C-X-C motif chemokine 16	Not yet druggable	Risk decreasing	Decreasing	Risk increasing	2/3	0/3	3/3	3/3	3-methylglutaconate	Amino Acid	8	0.95 (0.93; 0.97)	2.6×10⁻⁵	CHD	CXCL16	53	-0.19 (-0.26; -0.12)	1.9×10⁻⁷	3-methylglutaconate	CXCL16	55	1.14 (1.12; 1.16)	1.0×10⁻¹⁰⁰	CHD
ENSG00000161921	Q9H2A7	CXL16	CXCL16	C-X-C motif chemokine 16	Not yet druggable	Risk decreasing	Decreasing	Risk increasing	2/3	0/3	3/3	3/3	X - 21467	Unclassified	7	0.97 (0.96; 0.98)	2.6×10⁻⁶	CHD	CXCL16	53	-0.46 (-0.63; -0.29)	1.3×10⁻⁷	X - 21467	CXCL16	55	1.14 (1.12; 1.16)	1.0×10⁻¹⁰⁰	CHD
ENSG00000161921	Q9H2A7	CXL16	CXCL16	C-X-C motif chemokine 16	Not yet druggable	Risk decreasing	Decreasing	Risk increasing	3/3	2/3	3/3	3/3	Glycochenodeoxycholate glucuronide (1)	Lipid	6	0.97 (0.96; 0.98)	1.3×10⁻⁷	CHD	CXCL16	54	-0.78 (-1.02; -0.55)	6.5×10⁻¹¹	Glycochenodeoxycholate glucuronide (1)	CXCL16	55	1.14 (1.12; 1.16)	1.0×10⁻¹⁰⁰	CHD
ENSG00000161921	Q9H2A7	CXL16	CXCL16	C-X-C motif chemokine 16	Not yet druggable	Risk decreasing	Decreasing	Risk increasing	1/3	0/3	3/3	3/3	Glucuronide of piperine metabolite C17H21NO3 (3)*	Xenobiotics	6	0.97 (0.95; 0.98)	9.2×10⁻⁶	CHD	CXCL16	53	-0.56 (-0.75; -0.37)	6.2×10⁻⁹	Glucuronide of piperine metabolite C17H21NO3 (3)*	CXCL16	55	1.14 (1.12; 1.16)	1.0×10⁻¹⁰⁰	CHD
ENSG00000140403	Q8WW22	DNJA4	DNAJA4	DnaJ homolog subfamily A member 4	Not yet druggable	Risk decreasing	Decreasing	Risk increasing	-	-	-	-	N(delta)-acetylornithine	Amino Acid	15	0.98 (0.97; 0.99)	5.0×10⁻⁷	CHD	DNAJA4	9	-1.15 (-1.58; -0.72)	1.7×10⁻⁷	N(delta)-acetylornithine	DNAJA4	10	1.17 (1.10; 1.24)	1.5×10⁻⁶	CHD
ENSG00000140403	Q8WW22	DNJA4	DNAJA4	DnaJ homolog subfamily A member 4	Not yet druggable	Risk increasing	Increasing	Risk increasing	-	-	-	-	Succinylcarnitine (C4-DC)	Energy	8	1.07 (1.04; 1.10)	2.7×10⁻⁶	CHD	DNAJA4	9	0.58 (0.42; 0.74)	1.4×10⁻¹²	Succinylcarnitine (C4-DC)	DNAJA4	10	1.17 (1.10; 1.24)	1.5×10⁻⁶	CHD
ENSG00000140403	Q8WW22	DNJA4	DNAJA4	DnaJ homolog subfamily A member 4	Not yet druggable	Risk decreasing	Decreasing	Risk increasing	-	-	-	-	X - 18889	Unclassified	15	0.96 (0.95; 0.98)	9.6×10⁻⁵	CHD	DNAJA4	9	-1.11 (-1.41; -0.81)	3.6×10⁻¹³	X - 18889	DNAJA4	10	1.17 (1.10; 1.24)	1.5×10⁻⁶	CHD
ENSG00000079393	Q6B8I1	DS13A	DUSP13	Dual specificity protein phosphatase 13 isoform A	Not yet druggable	Risk decreasing	Increasing	Risk decreasing	2/2	2/2	1/2	1/2	Glycocholenate sulfate*	Lipid	8	0.96 (0.95; 0.97)	1.0×10⁻¹⁰⁰	CHD	DUSP13	20	0.79 (0.51; 1.06)	2.1×10⁻⁸	Glycocholenate sulfate*	DUSP13	20	0.90 (0.87; 0.93)	5.5×10⁻¹⁰	CHD
ENSG00000187097	O75356	ENTP5	ENTPD5	Ectonucleoside triphosphate diphosphohydrolase 5	Not yet druggable	Risk increasing	Decreasing	Risk decreasing	3/3	3/3	3/3	2/3	5-acetylamino-6-formylamino-3-methyluracil	Xenobiotics	11	1.03 (1.03; 1.04)	1.0×10⁻¹⁰⁰	CHD	ENTPD5	33	-0.75 (-0.96; -0.54)	5.6×10⁻¹²	5-acetylamino-6-formylamino-3-methyluracil	ENTPD5	31	0.95 (0.94; 0.97)	1.1×10⁻¹⁰	CHD
ENSG00000197586	O75354	ENTP6	ENTPD6	Ectonucleoside triphosphate diphosphohydrolase 6	Not yet druggable	Risk decreasing	Decreasing	Risk increasing	-	-	-	-	3-methylglutaconate	Amino Acid	8	0.95 (0.93; 0.97)	2.6×10⁻⁵	CHD	ENTPD6	9	-0.62 (-0.83; -0.41)	6.5×10⁻⁹	3-methylglutaconate	ENTPD6	10	1.21 (1.14; 1.29)	3.0×10⁻⁹	CHD
ENSG00000164307	Q9NZ08	ERAP1	ERAP1	Endoplasmic reticulum aminopeptidase 1	Druggable	Risk increasing	Decreasing	Risk decreasing	3/3	2/3	2/3	2/3	X - 23438	Unclassified	16	1.11 (1.07; 1.15)	1.0×10⁻⁷	CHD	ERAP1	77	-0.04 (-0.05; -0.03)	2.6×10⁻¹²	X - 23438	ERAP1	78	0.98 (0.98; 0.98)	1.0×10⁻¹⁰⁰	CHD
ENSG00000164307	Q9NZ08	ERAP1	ERAP1	Endoplasmic reticulum aminopeptidase 1	Druggable	Risk increasing	Decreasing	Risk decreasing	2/3	2/3	2/3	2/3	Glycerophosphoserine*	Lipid	10	1.15 (1.12; 1.19)	1.0×10⁻¹⁰⁰	CHD	ERAP1	77	-0.04 (-0.05; -0.03)	2.2×10⁻¹⁶	Glycerophosphoserine*	ERAP1	78	0.98 (0.98; 0.98)	1.0×10⁻¹⁰⁰	CHD
ENSG00000088926	P03951	FA11	F11	Coagulation factor XI Coagulation factor XIa heavy chain Coagulation factor XIa light chain	Drugged	Risk increasing	Decreasing	Risk decreasing	1/1	1/1	1/1	1/1	N-acetylputrescine	Amino Acid	8	1.14 (1.11; 1.18)	1.0×10⁻¹⁰⁰	CHD	F11	73	-0.11 (-0.14; -0.07)	2.9×10⁻¹⁰	N-acetylputrescine	F11	71	0.95 (0.94; 0.97)	4.4×10⁻⁹	CHD
ENSG00000088926	P03951	FA11	F11	Coagulation factor XI Coagulation factor XIa heavy chain Coagulation factor XIa light chain	Drugged	Risk increasing	Decreasing	Risk decreasing	1/1	1/1	1/1	1/1	5-acetylamino-6-formylamino-3-methyluracil	Xenobiotics	11	1.03 (1.03; 1.04)	1.0×10⁻¹⁰⁰	CHD	F11	70	-0.50 (-0.62; -0.37)	4.2×10⁻¹⁵	5-acetylamino-6-formylamino-3-methyluracil	F11	71	0.95 (0.94; 0.97)	4.4×10⁻⁹	CHD
ENSG00000103876	P16930	FAAA	FAH	Fumarylacetoacetase	Not yet druggable	Risk decreasing	Decreasing	Risk increasing	1/2	0/2	0/2	0/2	Glucuronide of piperine metabolite C17H21NO3 (3)*	Xenobiotics	6	0.97 (0.95; 0.98)	9.2×10⁻⁶	CHD	FAH	55	-0.58 (-0.79; -0.38)	1.7×10⁻⁸	Glucuronide of piperine metabolite C17H21NO3 (3)*	FAH	59	1.06 (1.04; 1.07)	4.3×10⁻¹³	CHD
ENSG00000103876	P16930	FAAA	FAH	Fumarylacetoacetase	Not yet druggable	Risk decreasing	Decreasing	Risk increasing	0/2	0/2	0/2	0/2	N(delta)-acetylornithine	Amino Acid	15	0.98 (0.97; 0.99)	5.0×10⁻⁷	CHD	FAH	55	-0.41 (-0.55; -0.27)	1.4×10⁻⁸	N(delta)-acetylornithine	FAH	59	1.06 (1.04; 1.07)	4.3×10⁻¹³	CHD
ENSG00000103876	P16930	FAAA	FAH	Fumarylacetoacetase	Not yet druggable	Risk increasing	Increasing	Risk increasing	0/2	0/2	0/2	0/2	X - 24515	Unclassified	35	1.01 (1.01; 1.01)	2.6×10⁻⁹	CHD	FAH	56	0.42 (0.27; 0.57)	6.4×10⁻⁸	X - 24515	FAH	59	1.06 (1.04; 1.07)	4.3×10⁻¹³	CHD
ENSG00000103876	P16930	FAAA	FAH	Fumarylacetoacetase	Not yet druggable	Risk increasing	Increasing	Risk increasing	2/2	1/2	0/2	0/2	N-acetylasparagine	Amino Acid	16	1.02 (1.01; 1.02)	7.4×10⁻¹⁰	CHD	FAH	54	0.31 (0.22; 0.41)	7.3×10⁻¹¹	N-acetylasparagine	FAH	59	1.06 (1.04; 1.07)	4.3×10⁻¹³	CHD
ENSG00000103876	P16930	FAAA	FAH	Fumarylacetoacetase	Not yet druggable	Risk increasing	Increasing	Risk increasing	1/2	0/2	0/2	0/2	X - 13698	Unclassified	19	1.02 (1.01; 1.03)	2.7×10⁻⁷	CHD	FAH	58	0.22 (0.14; 0.30)	3.6×10⁻⁸	X - 13698	FAH	59	1.06 (1.04; 1.07)	4.3×10⁻¹³	CHD
ENSG00000103876	P16930	FAAA	FAH	Fumarylacetoacetase	Not yet druggable	Risk increasing	Increasing	Risk increasing	2/2	1/2	0/2	0/2	N-acetylcitrulline	Amino Acid	17	1.02 (1.01; 1.03)	5.6×10⁻⁶	CHD	FAH	54	0.26 (0.17; 0.36)	3.7×10⁻⁸	N-acetylcitrulline	FAH	59	1.06 (1.04; 1.07)	4.3×10⁻¹³	CHD
ENSG00000103876	P16930	FAAA	FAH	Fumarylacetoacetase	Not yet druggable	Risk decreasing	Decreasing	Risk increasing	0/2	0/2	0/2	0/2	X - 21785	Unclassified	14	0.94 (0.91; 0.96)	1.6×10⁻⁶	CHD	FAH	57	-0.13 (-0.18; -0.09)	4.4×10⁻⁸	X - 21785	FAH	59	1.06 (1.04; 1.07)	4.3×10⁻¹³	CHD
ENSG00000143226	P12318	FCG2A	FCGR2A	Low affinity immunoglobulin gamma Fc region receptor II-a	Not yet druggable	Risk increasing	Decreasing	Risk decreasing	2/2	1/2	1/2	1/2	X - 23438	Unclassified	16	1.11 (1.07; 1.15)	1.0×10⁻⁷	CHD	FCGR2A	84	-0.06 (-0.07; -0.04)	4.4×10⁻¹⁶	X - 23438	FCGR2A	99	0.99 (0.99; 1.00)	5.0×10⁻⁵	CHD
ENSG00000072694	P31994	FCG2B	FCGR2B	Low affinity immunoglobulin gamma Fc region receptor II-b	Druggable	Risk increasing	Decreasing	Risk decreasing	2/2	2/2	1/2	1/2	X - 23438	Unclassified	16	1.11 (1.07; 1.15)	1.0×10⁻⁷	CHD	FCGR2B	88	-0.04 (-0.05; -0.03)	1.4×10⁻⁹	X - 23438	FCGR2B	113	0.99 (0.99; 0.99)	8.6×10⁻¹²	CHD
ENSG00000151422	P16591	FER	FER	Tyrosine-protein kinase Fer	Not yet druggable	Risk increasing	Decreasing	Risk decreasing	-	-	-	-	X - 23438	Unclassified	16	1.11 (1.07; 1.15)	1.0×10⁻⁷	CHD	FER	17	-0.82 (-1.10; -0.54)	9.1×10⁻⁹	X - 23438	FER	16	0.77 (0.72; 0.82)	3.1×10⁻¹⁵	CHD
ENSG00000138685	P09038	FGF2	FGF2	Fibroblast growth factor 2	Drugged	Risk increasing	Increasing	Risk increasing	-	-	-	-	2-methylmalonylcarnitine (C4-DC)	Lipid	6	1.08 (1.04; 1.13)	1.2×10⁻⁴	CHD	FGF2	57	0.08 (0.05; 0.11)	5.0×10⁻⁸	2-methylmalonylcarnitine (C4-DC)	FGF2	66	1.02 (1.01; 1.03)	6.3×10⁻⁶	CHD
ENSG00000138685	P09038	FGF2	FGF2	Fibroblast growth factor 2	Drugged	Risk increasing	Increasing	Risk increasing	-	-	-	-	X - 12125	Unclassified	28	1.01 (1.01; 1.02)	5.1×10⁻⁸	CHD	FGF2	60	0.48 (0.31; 0.66)	3.8×10⁻⁸	X - 12125	FGF2	66	1.02 (1.01; 1.03)	6.3×10⁻⁶	CHD
ENSG00000140285	P21781	FGF7	FGF7	Fibroblast growth factor 7	Not yet druggable	Risk decreasing	Decreasing	Risk increasing	-	-	1/1	1/1	Glucuronide of piperine metabolite C17H21NO3 (3)*	Xenobiotics	6	0.97 (0.95; 0.98)	9.2×10⁻⁶	CHD	FGF7	7	-1.15 (-1.60; -0.70)	4.9×10⁻⁷	Glucuronide of piperine metabolite C17H21NO3 (3)*	FGF7	7	1.10 (1.05; 1.15)	9.6×10⁻⁶	CHD
ENSG00000115414	P02751	FINC	FN1	Fibronectin Anastellin Ugl-Y1 Ugl-Y2 Ugl-Y3	Drugged	Risk increasing	Decreasing	Risk decreasing	1/1	0/1	1/1	1/1	N-acetyl-aspartyl-glutamate (NAAG)	Amino Acid	30	1.06 (1.05; 1.07)	1.0×10⁻¹⁰⁰	CHD	FN1	28	-0.30 (-0.41; -0.19)	1.7×10⁻⁷	N-acetyl-aspartyl-glutamate (NAAG)	FN1	28	0.82 (0.75; 0.90)	6.0×10⁻⁵	CHD
ENSG00000130383	Q11128	FUT5	FUT5	Alpha-(1,3)-fucosyltransferase 5	Not yet druggable	Risk increasing	Decreasing	Risk decreasing	2/2	0/2	2/2	1/2	X - 12125	Unclassified	28	1.01 (1.01; 1.02)	5.1×10⁻⁸	CHD	FUT5	85	-0.22 (-0.30; -0.15)	9.1×10⁻⁹	X - 12125	FUT5	95	0.98 (0.97; 0.98)	3.9×10⁻⁸	CHD
ENSG00000122694	Q9H4G4	GAPR1	GLIPR2	Golgi-associated plant pathogenesis-related protein 1	Not yet druggable	Risk increasing	Decreasing	Risk decreasing	-	-	-	-	X - 23438	Unclassified	16	1.11 (1.07; 1.15)	1.0×10⁻⁷	CHD	GLIPR2	61	-0.14 (-0.19; -0.09)	1.7×10⁻⁸	X - 23438	GLIPR2	64	0.95 (0.93; 0.96)	1.0×10⁻¹⁰⁰	CHD
ENSG00000122694	Q9H4G4	GAPR1	GLIPR2	Golgi-associated plant pathogenesis-related protein 1	Not yet druggable	Risk decreasing	Increasing	Risk decreasing	-	-	-	-	3-methylglutaconate	Amino Acid	8	0.95 (0.93; 0.97)	2.6×10⁻⁵	CHD	GLIPR2	61	0.16 (0.10; 0.21)	6.9×10⁻⁹	3-methylglutaconate	GLIPR2	64	0.95 (0.93; 0.96)	1.0×10⁻¹⁰⁰	CHD
ENSG00000135052	Q8NBJ4	GOLM1	GOLM1	Golgi membrane protein 1	Not yet druggable	Risk increasing	Decreasing	Risk decreasing	-	-	0/1	0/1	Diacetylspermidine*	Amino Acid	13	1.04 (1.02; 1.05)	9.9×10⁻⁵	CHD	GOLM1	33	-0.44 (-0.59; -0.29)	3.1×10⁻⁹	Diacetylspermidine*	GOLM1	35	0.95 (0.93; 0.97)	8.7×10⁻⁶	CHD
ENSG00000069122	Q8IZF2	GP116	GPR116	Probable G-protein coupled receptor 116	Not yet druggable	Risk increasing	Increasing	Risk increasing	0/2	0/2	2/2	2/2	X - 24515	Unclassified	35	1.01 (1.01; 1.01)	2.6×10⁻⁹	CHD	GPR116	61	0.28 (0.17; 0.39)	3.1×10⁻⁷	X - 24515	GPR116	72	1.05 (1.04; 1.07)	1.0×10⁻¹⁰⁰	CHD
ENSG00000069122	Q8IZF2	GP116	GPR116	Probable G-protein coupled receptor 116	Not yet druggable	Risk decreasing	Decreasing	Risk increasing	2/2	1/2	2/2	2/2	X - 24519	Unclassified	10	0.96 (0.94; 0.98)	2.9×10⁻⁶	CHD	GPR116	65	-0.21 (-0.27; -0.15)	6.0×10⁻¹¹	X - 24519	GPR116	72	1.05 (1.04; 1.07)	1.0×10⁻¹⁰⁰	CHD
ENSG00000166923	O60565	GREM1	GREM1	Gremlin-1	Not yet druggable	Risk decreasing	Decreasing	Risk increasing	-	-	-	-	3-methylglutaconate	Amino Acid	8	0.95 (0.93; 0.97)	2.6×10⁻⁵	CHD	GREM1	77	-0.17 (-0.23; -0.10)	2.5×10⁻⁷	3-methylglutaconate	GREM1	91	1.02 (1.01; 1.03)	5.4×10⁻⁵	CHD
ENSG00000184674	P30711	GSTT1	GSTT1	Glutathione S-transferase theta-1	Not yet druggable	Risk increasing	Decreasing	Risk decreasing	-	-	-	-	Glycerophosphoserine*	Lipid	10	1.15 (1.12; 1.19)	1.0×10⁻¹⁰⁰	CHD	GSTT1	63	-0.10 (-0.13; -0.08)	1.5×10⁻¹³	Glycerophosphoserine*	GSTT1	82	0.93 (0.91; 0.94)	1.0×10⁻¹⁰⁰	CHD
ENSG00000133433	P0CG30	GSTT2	GSTT2B	Glutathione S-transferase theta-2B	Not yet druggable	Risk increasing	Increasing	Risk increasing	-	-	1/1	1/1	Glycerophosphoserine*	Lipid	10	1.15 (1.12; 1.19)	1.0×10⁻¹⁰⁰	CHD	GSTT2B	47	0.26 (0.16; 0.36)	3.5×10⁻⁷	Glycerophosphoserine*	GSTT2B	54	1.12 (1.10; 1.14)	1.0×10⁻¹⁰⁰	CHD
ENSG00000168517	Q96MH2	HEXI2	HEXIM2	Protein HEXIM2	Not yet druggable	Risk increasing	Increasing	Risk increasing	-	-	-	-	Succinylcarnitine (C4-DC)	Energy	8	1.07 (1.04; 1.10)	2.7×10⁻⁶	CHD	HEXIM2	18	1.29 (0.83; 1.75)	3.3×10⁻⁸	Succinylcarnitine (C4-DC)	HEXIM2	17	1.41 (1.22; 1.64)	6.5×10⁻⁶	CHD
ENSG00000134470	Q13261	I15RA	IL15RA	Interleukin-15 receptor subunit alpha Soluble interleukin-15 receptor subunit alpha	Drugged	Risk decreasing	Decreasing	Risk increasing	1/2	1/2	2/2	1/2	Glycochenodeoxycholate glucuronide (1)	Lipid	6	0.97 (0.96; 0.98)	1.3×10⁻⁷	CHD	IL15RA	102	-0.43 (-0.56; -0.30)	1.0×10⁻¹⁰	Glycochenodeoxycholate glucuronide (1)	IL15RA	117	1.03 (1.02; 1.03)	5.2×10⁻⁹	CHD
ENSG00000134470	Q13261	I15RA	IL15RA	Interleukin-15 receptor subunit alpha Soluble interleukin-15 receptor subunit alpha	Drugged	Risk increasing	Increasing	Risk increasing	0/2	0/2	2/2	1/2	N-acetylmethionine sulfoxide	Amino Acid	13	1.03 (1.02; 1.04)	2.1×10⁻⁷	CHD	IL15RA	101	0.17 (0.11; 0.22)	1.5×10⁻⁹	N-acetylmethionine sulfoxide	IL15RA	117	1.03 (1.02; 1.03)	5.2×10⁻⁹	CHD
ENSG00000134470	Q13261	I15RA	IL15RA	Interleukin-15 receptor subunit alpha Soluble interleukin-15 receptor subunit alpha	Drugged	Risk decreasing	Decreasing	Risk increasing	1/2	1/2	2/2	1/2	Glycocholenate sulfate*	Lipid	8	0.96 (0.95; 0.97)	1.0×10⁻¹⁰⁰	CHD	IL15RA	99	-0.25 (-0.34; -0.17)	2.0×10⁻⁸	Glycocholenate sulfate*	IL15RA	117	1.03 (1.02; 1.03)	5.2×10⁻⁹	CHD
ENSG00000134470	Q13261	I15RA	IL15RA	Interleukin-15 receptor subunit alpha Soluble interleukin-15 receptor subunit alpha	Drugged	Risk increasing	Increasing	Risk increasing	1/2	0/2	2/2	1/2	N-acetyltyrosine	Amino Acid	11	1.03 (1.02; 1.04)	1.1×10⁻⁵	CHD	IL15RA	98	0.17 (0.11; 0.24)	3.5×10⁻⁷	N-acetyltyrosine	IL15RA	117	1.03 (1.02; 1.03)	5.2×10⁻⁹	CHD
ENSG00000134470	Q13261	I15RA	IL15RA	Interleukin-15 receptor subunit alpha Soluble interleukin-15 receptor subunit alpha	Drugged	Risk increasing	Increasing	Risk increasing	0/2	0/2	2/2	1/2	2-methylmalonylcarnitine (C4-DC)	Lipid	6	1.08 (1.04; 1.13)	1.2×10⁻⁴	CHD	IL15RA	108	0.12 (0.08; 0.16)	2.5×10⁻⁹	2-methylmalonylcarnitine (C4-DC)	IL15RA	117	1.03 (1.02; 1.03)	5.2×10⁻⁹	CHD
ENSG00000134470	Q13261	I15RA	IL15RA	Interleukin-15 receptor subunit alpha Soluble interleukin-15 receptor subunit alpha	Drugged	Risk increasing	Increasing	Risk increasing	1/2	0/2	2/2	1/2	X - 13698	Unclassified	19	1.02 (1.01; 1.03)	2.7×10⁻⁷	CHD	IL15RA	99	0.15 (0.10; 0.20)	2.8×10⁻⁹	X - 13698	IL15RA	117	1.03 (1.02; 1.03)	5.2×10⁻⁹	CHD
ENSG00000146674	P17936	IBP3	IGFBP3	Insulin-like growth factor-binding protein 3	Not yet druggable	Risk decreasing	Decreasing	Risk increasing	-	-	-	-	X - 21467	Unclassified	7	0.97 (0.96; 0.98)	2.6×10⁻⁶	CHD	IGFBP3	49	-0.73 (-0.95; -0.50)	2.5×10⁻¹⁰	X - 21467	IGFBP3	48	1.05 (1.04; 1.07)	1.0×10⁻⁸	CHD
ENSG00000148377	Q9BXS1	IDI2	IDI2	Isopentenyl-diphosphate delta-isomerase 2	Not yet druggable	Risk increasing	Decreasing	Risk decreasing	-	-	-	-	N-acetyl-3-methylhistidine*	Amino Acid	7	1.03 (1.02; 1.03)	1.3×10⁻⁹	CHD	IDI2	26	-0.82 (-1.08; -0.57)	2.7×10⁻¹⁰	N-acetyl-3-methylhistidine*	IDI2	33	0.93 (0.91; 0.95)	1.2×10⁻¹³	CHD
ENSG00000127415	P35475	IDUA	IDUA	Alpha-L-iduronidase	Not yet druggable	Risk decreasing	Increasing	Risk decreasing	3/3	2/3	1/3	1/3	X - 21467	Unclassified	7	0.97 (0.96; 0.98)	2.6×10⁻⁶	CHD	IDUA	82	0.32 (0.20; 0.43)	4.7×10⁻⁸	X - 21467	IDUA	67	0.98 (0.97; 0.99)	2.5×10⁻⁸	CHD
ENSG00000127415	P35475	IDUA	IDUA	Alpha-L-iduronidase	Not yet druggable	Risk increasing	Decreasing	Risk decreasing	0/3	0/3	1/3	1/3	5-acetylamino-6-formylamino-3-methyluracil	Xenobiotics	11	1.03 (1.03; 1.04)	1.0×10⁻¹⁰⁰	CHD	IDUA	79	-0.22 (-0.30; -0.13)	8.4×10⁻⁷	5-acetylamino-6-formylamino-3-methyluracil	IDUA	67	0.98 (0.97; 0.99)	2.5×10⁻⁸	CHD
ENSG00000119917	O14879	IFIT3	IFIT3	Interferon-induced protein with tetratricopeptide repeats 3	Not yet druggable	Risk decreasing	Decreasing	Risk increasing	-	-	-	-	Glycocholenate sulfate*	Lipid	8	0.96 (0.95; 0.97)	1.0×10⁻¹⁰⁰	CHD	IFIT3	13	-1.70 (-2.32; -1.08)	8.2×10⁻⁸	Glycocholenate sulfate*	IFIT3	13	1.31 (1.22; 1.41)	4.9×10⁻¹³	CHD
ENSG00000119917	O14879	IFIT3	IFIT3	Interferon-induced protein with tetratricopeptide repeats 3	Not yet druggable	Risk decreasing	Decreasing	Risk increasing	-	-	-	-	Glycochenodeoxycholate glucuronide (1)	Lipid	6	0.97 (0.96; 0.98)	1.3×10⁻⁷	CHD	IFIT3	14	-2.28 (-3.05; -1.50)	9.3×10⁻⁹	Glycochenodeoxycholate glucuronide (1)	IFIT3	13	1.31 (1.22; 1.41)	4.9×10⁻¹³	CHD
ENSG00000160712	P08887	IL6RA	IL6R	Interleukin-6 receptor subunit alpha	Drugged	Risk increasing	Decreasing	Risk decreasing	4/5	3/5	4/5	4/5	N-acetyltyrosine	Amino Acid	11	1.03 (1.02; 1.04)	1.1×10⁻⁵	CHD	IL6R	68	-0.09 (-0.13; -0.06)	6.9×10⁻⁷	N-acetyltyrosine	IL6R	61	0.97 (0.97; 0.98)	1.5×10⁻¹¹	CHD
ENSG00000115602	Q01638	ILRL1	IL1RL1	Interleukin-1 receptor-like 1	Druggable	Risk decreasing	Decreasing	Risk increasing	0/5	0/5	3/5	3/5	Glucuronide of piperine metabolite C17H21NO3 (3)*	Xenobiotics	6	0.97 (0.95; 0.98)	9.2×10⁻⁶	CHD	IL1RL1	53	-0.29 (-0.38; -0.20)	6.9×10⁻¹¹	Glucuronide of piperine metabolite C17H21NO3 (3)*	IL1RL1	52	1.02 (1.02; 1.03)	1.6×10⁻⁹	CHD
ENSG00000142166	P17181	INAR1	IFNAR1	Interferon alpha/beta receptor 1	Drugged	Risk decreasing	Decreasing	Risk increasing	-	-	1/1	0/1	Glucuronide of piperine metabolite C17H21NO3 (3)*	Xenobiotics	6	0.97 (0.95; 0.98)	9.2×10⁻⁶	CHD	IFNAR1	81	-0.43 (-0.52; -0.34)	1.0×10⁻¹⁰⁰	Glucuronide of piperine metabolite C17H21NO3 (3)*	IFNAR1	86	1.02 (1.01; 1.03)	5.2×10⁻⁶	CHD
ENSG00000162267	Q06033	ITIH3	ITIH3	Inter-alpha-trypsin inhibitor heavy chain H3	Not yet druggable	Risk increasing	Increasing	Risk increasing	0/1	0/1	1/1	0/1	N-acetylmethionine sulfoxide	Amino Acid	13	1.03 (1.02; 1.04)	2.1×10⁻⁷	CHD	ITIH3	36	0.11 (0.07; 0.15)	1.4×10⁻⁷	N-acetylmethionine sulfoxide	ITIH3	35	1.04 (1.03; 1.06)	4.4×10⁻¹⁶	CHD
ENSG00000162267	Q06033	ITIH3	ITIH3	Inter-alpha-trypsin inhibitor heavy chain H3	Not yet druggable	Risk increasing	Increasing	Risk increasing	1/1	0/1	1/1	0/1	N-acetyl-3-methylhistidine*	Amino Acid	7	1.03 (1.02; 1.03)	1.3×10⁻⁹	CHD	ITIH3	35	0.20 (0.12; 0.28)	8.5×10⁻⁷	N-acetyl-3-methylhistidine*	ITIH3	35	1.04 (1.03; 1.06)	4.4×10⁻¹⁶	CHD
ENSG00000162267	Q06033	ITIH3	ITIH3	Inter-alpha-trypsin inhibitor heavy chain H3	Not yet druggable	Risk increasing	Increasing	Risk increasing	1/1	0/1	1/1	0/1	N-acetylputrescine	Amino Acid	8	1.14 (1.11; 1.18)	1.0×10⁻¹⁰⁰	CHD	ITIH3	36	0.09 (0.07; 0.12)	9.1×10⁻¹³	N-acetylputrescine	ITIH3	35	1.04 (1.03; 1.06)	4.4×10⁻¹⁶	CHD
ENSG00000162267	Q06033	ITIH3	ITIH3	Inter-alpha-trypsin inhibitor heavy chain H3	Not yet druggable	Risk decreasing	Decreasing	Risk increasing	1/1	1/1	1/1	0/1	N(delta)-acetylornithine	Amino Acid	15	0.98 (0.97; 0.99)	5.0×10⁻⁷	CHD	ITIH3	35	-0.32 (-0.39; -0.26)	1.0×10⁻¹⁰⁰	N(delta)-acetylornithine	ITIH3	35	1.04 (1.03; 1.06)	4.4×10⁻¹⁶	CHD
ENSG00000162267	Q06033	ITIH3	ITIH3	Inter-alpha-trypsin inhibitor heavy chain H3	Not yet druggable	Risk increasing	Increasing	Risk increasing	1/1	1/1	1/1	0/1	N-acetylarginine	Amino Acid	17	1.05 (1.03; 1.06)	1.6×10⁻¹³	CHD	ITIH3	36	0.12 (0.09; 0.14)	6.7×10⁻¹⁶	N-acetylarginine	ITIH3	35	1.04 (1.03; 1.06)	4.4×10⁻¹⁶	CHD
ENSG00000152556	P08237	K6PF	PFKM	6-phosphofructokinase, muscle type	Not yet druggable	Risk decreasing	Decreasing	Risk increasing	-	-	-	-	X - 24519	Unclassified	10	0.96 (0.94; 0.98)	2.9×10⁻⁶	CHD	PFKM	23	-0.55 (-0.69; -0.41)	3.0×10⁻¹⁴	X - 24519	PFKM	28	1.23 (1.15; 1.33)	2.1×10⁻⁸	CHD
ENSG00000164344	P03952	KLKB1	KLKB1	Plasma kallikrein Plasma kallikrein heavy chain Plasma kallikrein light chain	Drugged	Risk decreasing	Increasing	Risk decreasing	0/1	0/1	0/1	0/1	X - 21467	Unclassified	7	0.97 (0.96; 0.98)	2.6×10⁻⁶	CHD	KLKB1	87	0.47 (0.35; 0.59)	2.2×10⁻¹⁴	X - 21467	KLKB1	100	0.97 (0.95; 0.98)	1.5×10⁻⁶	CHD
ENSG00000113889	P01042	KNG1	KNG1	Kininogen-1 Kininogen-1 heavy chain T-kinin Bradykinin Lysyl-bradykinin Kininogen-1 light chain Low molecular weight growth-promoting factor	Not yet druggable	Risk increasing	Decreasing	Risk decreasing	1/1	0/1	1/1	1/1	N-acetylasparagine	Amino Acid	16	1.02 (1.01; 1.02)	7.4×10⁻¹⁰	CHD	KNG1	74	-0.18 (-0.25; -0.12)	1.0×10⁻⁷	N-acetylasparagine	KNG1	84	0.97 (0.96; 0.99)	4.1×10⁻⁶	CHD
ENSG00000113889	P01042	KNG1	KNG1	Kininogen-1 Kininogen-1 heavy chain T-kinin Bradykinin Lysyl-bradykinin Kininogen-1 light chain Low molecular weight growth-promoting factor	Not yet druggable	Risk decreasing	Increasing	Risk decreasing	0/1	0/1	1/1	1/1	3-methylglutaconate	Amino Acid	8	0.95 (0.93; 0.97)	2.6×10⁻⁵	CHD	KNG1	71	0.13 (0.08; 0.18)	2.3×10⁻⁷	3-methylglutaconate	KNG1	84	0.97 (0.96; 0.99)	4.1×10⁻⁶	CHD
ENSG00000113889	P01042	KNG1	KNG1	Kininogen-1 Kininogen-1 heavy chain T-kinin Bradykinin Lysyl-bradykinin Kininogen-1 light chain Low molecular weight growth-promoting factor	Not yet druggable	Risk increasing	Decreasing	Risk decreasing	1/1	0/1	1/1	1/1	5-acetylamino-6-formylamino-3-methyluracil	Xenobiotics	11	1.03 (1.03; 1.04)	1.0×10⁻¹⁰⁰	CHD	KNG1	73	-0.39 (-0.53; -0.25)	6.0×10⁻⁸	5-acetylamino-6-formylamino-3-methyluracil	KNG1	84	0.97 (0.96; 0.99)	4.1×10⁻⁶	CHD
ENSG00000113889	P01042	KNG1	KNG1	Kininogen-1 Kininogen-1 heavy chain T-kinin Bradykinin Lysyl-bradykinin Kininogen-1 light chain Low molecular weight growth-promoting factor	Not yet druggable	Risk increasing	Decreasing	Risk decreasing	0/1	0/1	1/1	1/1	N-acetylmethionine sulfoxide	Amino Acid	13	1.03 (1.02; 1.04)	2.1×10⁻⁷	CHD	KNG1	76	-0.18 (-0.25; -0.12)	3.5×10⁻⁸	N-acetylmethionine sulfoxide	KNG1	84	0.97 (0.96; 0.99)	4.1×10⁻⁶	CHD
ENSG00000058085	Q13753	LAMC2	LAMC2	Laminin subunit gamma-2	Drugged	Risk increasing	Increasing	Risk increasing	2/2	2/2	2/2	2/2	Diacetylspermidine*	Amino Acid	13	1.04 (1.02; 1.05)	9.9×10⁻⁵	CHD	LAMC2	56	0.25 (0.16; 0.33)	1.0×10⁻⁸	Diacetylspermidine*	LAMC2	61	1.04 (1.02; 1.05)	2.2×10⁻⁸	CHD
ENSG00000125952	P61244	MAX	MAX	Protein max	Not yet druggable	Risk increasing	Decreasing	Risk decreasing	-	-	-	-	Glycerophosphoserine*	Lipid	10	1.15 (1.12; 1.19)	1.0×10⁻¹⁰⁰	CHD	MAX	41	-0.20 (-0.27; -0.12)	3.1×10⁻⁷	Glycerophosphoserine*	MAX	40	0.92 (0.89; 0.94)	3.5×10⁻¹⁰	CHD
ENSG00000112139	Q8NFP4	MDGA1	MDGA1	MAM domain-containing glycosylphosphatidylinositol anchor protein 1	Not yet druggable	Risk increasing	Decreasing	Risk decreasing	-	-	-	-	N-acetylputrescine	Amino Acid	8	1.14 (1.11; 1.18)	1.0×10⁻¹⁰⁰	CHD	MDGA1	142	-0.04 (-0.05; -0.03)	6.4×10⁻⁸	N-acetylputrescine	MDGA1	142	0.98 (0.97; 0.98)	1.3×10⁻¹⁴	CHD
ENSG00000112139	Q8NFP4	MDGA1	MDGA1	MAM domain-containing glycosylphosphatidylinositol anchor protein 1	Not yet druggable	Risk increasing	Decreasing	Risk decreasing	-	-	-	-	N-acetyl-3-methylhistidine*	Amino Acid	7	1.03 (1.02; 1.03)	1.3×10⁻⁹	CHD	MDGA1	150	-0.18 (-0.25; -0.12)	8.2×10⁻⁹	N-acetyl-3-methylhistidine*	MDGA1	142	0.98 (0.97; 0.98)	1.3×10⁻¹⁴	CHD
ENSG00000204520	Q29983	MICA	MICA	MHC class I polypeptide-related sequence A	Not yet druggable	Risk increasing	Increasing	Risk increasing	-	-	-	-	X - 24515	Unclassified	35	1.01 (1.01; 1.01)	2.6×10⁻⁹	CHD	MICA	64	0.05 (0.03; 0.07)	1.6×10⁻⁷	X - 24515	MICA	34	1.03 (1.02; 1.03)	1.1×10⁻¹⁰	CHD
ENSG00000204520	Q29983	MICA	MICA	MHC class I polypeptide-related sequence A	Not yet druggable	Risk increasing	Increasing	Risk increasing	-	-	-	-	X - 23438	Unclassified	16	1.11 (1.07; 1.15)	1.0×10⁻⁷	CHD	MICA	78	0.03 (0.02; 0.03)	6.7×10⁻¹⁶	X - 23438	MICA	34	1.03 (1.02; 1.03)	1.1×10⁻¹⁰	CHD
ENSG00000204520	Q29983	MICA	MICA	MHC class I polypeptide-related sequence A	Not yet druggable	Risk decreasing	Decreasing	Risk increasing	-	-	-	-	Glycocholenate sulfate*	Lipid	8	0.96 (0.95; 0.97)	1.0×10⁻¹⁰⁰	CHD	MICA	68	-0.13 (-0.15; -0.11)	1.0×10⁻¹⁰⁰	Glycocholenate sulfate*	MICA	34	1.03 (1.02; 1.03)	1.1×10⁻¹⁰	CHD
ENSG00000204520	Q29983	MICA	MICA	MHC class I polypeptide-related sequence A	Not yet druggable	Risk increasing	Increasing	Risk increasing	-	-	-	-	N-acetyltyrosine	Amino Acid	11	1.03 (1.02; 1.04)	1.1×10⁻⁵	CHD	MICA	73	0.06 (0.04; 0.07)	1.0×10⁻¹⁰⁰	N-acetyltyrosine	MICA	34	1.03 (1.02; 1.03)	1.1×10⁻¹⁰	CHD
ENSG00000204520	Q29983	MICA	MICA	MHC class I polypeptide-related sequence A	Not yet druggable	Risk increasing	Increasing	Risk increasing	-	-	-	-	N-acetyl-aspartyl-glutamate (NAAG)	Amino Acid	30	1.06 (1.05; 1.07)	1.0×10⁻¹⁰⁰	CHD	MICA	57	0.04 (0.02; 0.05)	5.5×10⁻⁸	N-acetyl-aspartyl-glutamate (NAAG)	MICA	34	1.03 (1.02; 1.03)	1.1×10⁻¹⁰	CHD
ENSG00000204520	Q29983	MICA	MICA	MHC class I polypeptide-related sequence A	Not yet druggable	Risk increasing	Increasing	Risk increasing	-	-	-	-	X - 13698	Unclassified	19	1.02 (1.01; 1.03)	2.7×10⁻⁷	CHD	MICA	58	0.03 (0.02; 0.04)	2.5×10⁻¹²	X - 13698	MICA	34	1.03 (1.02; 1.03)	1.1×10⁻¹⁰	CHD
ENSG00000204520	Q29983	MICA	MICA	MHC class I polypeptide-related sequence A	Not yet druggable	Risk decreasing	Decreasing	Risk increasing	-	-	-	-	Glycochenodeoxycholate glucuronide (1)	Lipid	6	0.97 (0.96; 0.98)	1.3×10⁻⁷	CHD	MICA	65	-0.12 (-0.15; -0.08)	9.7×10⁻¹⁰	Glycochenodeoxycholate glucuronide (1)	MICA	34	1.03 (1.02; 1.03)	1.1×10⁻¹⁰	CHD
ENSG00000204520	Q29983	MICA	MICA	MHC class I polypeptide-related sequence A	Not yet druggable	Risk decreasing	Decreasing	Risk increasing	-	-	-	-	Glucuronide of piperine metabolite C17H21NO3 (3)*	Xenobiotics	6	0.97 (0.95; 0.98)	9.2×10⁻⁶	CHD	MICA	57	-0.11 (-0.14; -0.08)	6.4×10⁻¹¹	Glucuronide of piperine metabolite C17H21NO3 (3)*	MICA	34	1.03 (1.02; 1.03)	1.1×10⁻¹⁰	CHD
ENSG00000204520	Q29983	MICA	MICA	MHC class I polypeptide-related sequence A	Not yet druggable	Risk increasing	Increasing	Risk increasing	-	-	-	-	N-acetylarginine	Amino Acid	17	1.05 (1.03; 1.06)	1.6×10⁻¹³	CHD	MICA	62	0.04 (0.03; 0.05)	1.6×10⁻¹⁰	N-acetylarginine	MICA	34	1.03 (1.02; 1.03)	1.1×10⁻¹⁰	CHD
ENSG00000204520	Q29983	MICA	MICA	MHC class I polypeptide-related sequence A	Not yet druggable	Risk decreasing	Decreasing	Risk increasing	-	-	-	-	X - 21467	Unclassified	7	0.97 (0.96; 0.98)	2.6×10⁻⁶	CHD	MICA	70	-0.18 (-0.22; -0.15)	1.0×10⁻¹⁰⁰	X - 21467	MICA	34	1.03 (1.02; 1.03)	1.1×10⁻¹⁰	CHD
ENSG00000204520	Q29983	MICA	MICA	MHC class I polypeptide-related sequence A	Not yet druggable	Risk increasing	Increasing	Risk increasing	-	-	-	-	N-acetylcitrulline	Amino Acid	17	1.02 (1.01; 1.03)	5.6×10⁻⁶	CHD	MICA	55	0.10 (0.07; 0.14)	1.5×10⁻¹⁰	N-acetylcitrulline	MICA	34	1.03 (1.02; 1.03)	1.1×10⁻¹⁰	CHD
ENSG00000166670	P09238	MMP10	MMP10	Stromelysin-2	Not yet druggable	Risk decreasing	Decreasing	Risk increasing	2/3	1/3	2/3	0/3	Glucuronide of piperine metabolite C17H21NO3 (3)*	Xenobiotics	6	0.97 (0.95; 0.98)	9.2×10⁻⁶	CHD	MMP10	72	-0.25 (-0.34; -0.16)	1.2×10⁻⁷	Glucuronide of piperine metabolite C17H21NO3 (3)*	MMP10	68	1.05 (1.04; 1.06)	1.0×10⁻¹⁰⁰	CHD
ENSG00000166670	P09238	MMP10	MMP10	Stromelysin-2	Not yet druggable	Risk increasing	Increasing	Risk increasing	2/3	1/3	2/3	0/3	Diacetylspermidine*	Amino Acid	13	1.04 (1.02; 1.05)	9.9×10⁻⁵	CHD	MMP10	72	0.33 (0.20; 0.45)	2.7×10⁻⁷	Diacetylspermidine*	MMP10	68	1.05 (1.04; 1.06)	1.0×10⁻¹⁰⁰	CHD
ENSG00000096395	P12872	MOTI	MLN	Promotilin Motilin Motilin-associated peptide	Not yet druggable	Risk decreasing	Decreasing	Risk increasing	2/2	1/2	1/2	1/2	3-methylglutaconate	Amino Acid	8	0.95 (0.93; 0.97)	2.6×10⁻⁵	CHD	MLN	101	-0.10 (-0.13; -0.06)	4.3×10⁻⁸	3-methylglutaconate	MLN	102	1.03 (1.02; 1.05)	9.9×10⁻⁶	CHD
ENSG00000096395	P12872	MOTI	MLN	Promotilin Motilin Motilin-associated peptide	Not yet druggable	Risk increasing	Increasing	Risk increasing	0/2	0/2	1/2	1/2	N-acetylasparagine	Amino Acid	16	1.02 (1.01; 1.02)	7.4×10⁻¹⁰	CHD	MLN	106	0.15 (0.09; 0.21)	6.8×10⁻⁷	N-acetylasparagine	MLN	102	1.03 (1.02; 1.05)	9.9×10⁻⁶	CHD
ENSG00000136371	P49914	MTHFS	MTHFS	5-formyltetrahydrofolate cyclo-ligase	Not yet druggable	Risk decreasing	Decreasing	Risk increasing	0/2	0/2	1/2	1/2	X - 18889	Unclassified	15	0.96 (0.95; 0.98)	9.6×10⁻⁵	CHD	MTHFS	94	-0.14 (-0.20; -0.09)	8.2×10⁻⁷	X - 18889	MTHFS	82	1.03 (1.02; 1.04)	5.8×10⁻⁵	CHD
ENSG00000103248	Q2M296	MTHSD	MTHFSD	Methenyltetrahydrofolate synthase domain-containing protein	Not yet druggable	Risk increasing	Increasing	Risk increasing	-	-	-	-	Diacetylspermidine*	Amino Acid	13	1.04 (1.02; 1.05)	9.9×10⁻⁵	CHD	MTHFSD	101	0.20 (0.13; 0.26)	2.7×10⁻⁹	Diacetylspermidine*	MTHFSD	95	1.03 (1.02; 1.05)	1.5×10⁻⁵	CHD
ENSG00000103248	Q2M296	MTHSD	MTHFSD	Methenyltetrahydrofolate synthase domain-containing protein	Not yet druggable	Risk increasing	Increasing	Risk increasing	-	-	-	-	N-acetyltyrosine	Amino Acid	11	1.03 (1.02; 1.04)	1.1×10⁻⁵	CHD	MTHFSD	94	0.25 (0.16; 0.34)	8.0×10⁻⁸	N-acetyltyrosine	MTHFSD	95	1.03 (1.02; 1.05)	1.5×10⁻⁵	CHD
ENSG00000138744	Q02083	NAAA	NAAA	N-acylethanolamine-hydrolyzing acid amidase N-acylethanolamine-hydrolyzing acid amidase subunit alpha N-acylethanolamine-hydrolyzing acid amidase subunit beta	Not yet druggable	Risk increasing	Increasing	Risk increasing	1/2	0/2	1/2	0/2	X - 23438	Unclassified	16	1.11 (1.07; 1.15)	1.0×10⁻⁷	CHD	NAAA	65	0.07 (0.04; 0.09)	1.1×10⁻⁶	X - 23438	NAAA	66	1.02 (1.01; 1.02)	1.8×10⁻⁵	CHD
ENSG00000138744	Q02083	NAAA	NAAA	N-acylethanolamine-hydrolyzing acid amidase N-acylethanolamine-hydrolyzing acid amidase subunit alpha N-acylethanolamine-hydrolyzing acid amidase subunit beta	Not yet druggable	Risk increasing	Increasing	Risk increasing	1/2	1/2	1/2	0/2	X - 24515	Unclassified	35	1.01 (1.01; 1.01)	2.6×10⁻⁹	CHD	NAAA	64	0.20 (0.14; 0.26)	2.2×10⁻¹⁰	X - 24515	NAAA	66	1.02 (1.01; 1.02)	1.8×10⁻⁵	CHD
ENSG00000124357	Q9UJ70	NAGK	NAGK	N-acetyl-D-glucosamine kinase	Not yet druggable	Risk increasing	Increasing	Risk increasing	1/2	0/2	0/2	0/2	X - 23438	Unclassified	16	1.11 (1.07; 1.15)	1.0×10⁻⁷	CHD	NAGK	30	0.25 (0.16; 0.33)	2.3×10⁻⁹	X - 23438	NAGK	29	1.06 (1.04; 1.09)	3.0×10⁻⁶	CHD
ENSG00000204475	O14931	NCTR3	NCR3	Natural cytotoxicity triggering receptor 3	Not yet druggable	Risk decreasing	Decreasing	Risk increasing	-	-	-	-	X - 21467	Unclassified	7	0.97 (0.96; 0.98)	2.6×10⁻⁶	CHD	NCR3	37	-0.25 (-0.34; -0.16)	4.7×10⁻⁸	X - 21467	NCR3	23	1.06 (1.04; 1.09)	1.1×10⁻⁶	CHD
ENSG00000204475	O14931	NCTR3	NCR3	Natural cytotoxicity triggering receptor 3	Not yet druggable	Risk decreasing	Decreasing	Risk increasing	-	-	-	-	X - 24519	Unclassified	10	0.96 (0.94; 0.98)	2.9×10⁻⁶	CHD	NCR3	41	-0.13 (-0.18; -0.08)	1.0×10⁻⁶	X - 24519	NCR3	23	1.06 (1.04; 1.09)	1.1×10⁻⁶	CHD
ENSG00000204475	O14931	NCTR3	NCR3	Natural cytotoxicity triggering receptor 3	Not yet druggable	Risk decreasing	Decreasing	Risk increasing	-	-	-	-	Glycochenodeoxycholate glucuronide (1)	Lipid	6	0.97 (0.96; 0.98)	1.3×10⁻⁷	CHD	NCR3	41	-0.71 (-0.84; -0.58)	1.0×10⁻¹⁰⁰	Glycochenodeoxycholate glucuronide (1)	NCR3	23	1.06 (1.04; 1.09)	1.1×10⁻⁶	CHD
ENSG00000088833	Q9UNZ2	NSF1C	NSFL1C	NSFL1 cofactor p47	Not yet druggable	Risk decreasing	Decreasing	Risk increasing	-	-	-	-	X - 12097	Unclassified	16	0.98 (0.98; 0.99)	6.2×10⁻⁸	CHD	NSFL1C	11	-1.09 (-1.51; -0.68)	2.2×10⁻⁷	X - 12097	NSFL1C	11	1.18 (1.12; 1.24)	6.7×10⁻¹¹	CHD
ENSG00000188257	P14555	PA2GA	PLA2G2A	Phospholipase A2, membrane associated	Drugged	Risk decreasing	Increasing	Risk decreasing	2/3	2/3	2/3	1/3	3-methylglutaconate	Amino Acid	8	0.95 (0.93; 0.97)	2.6×10⁻⁵	CHD	PLA2G2A	118	0.06 (0.04; 0.08)	2.3×10⁻⁸	3-methylglutaconate	PLA2G2A	110	0.98 (0.98; 0.99)	2.1×10⁻⁷	CHD
ENSG00000188257	P14555	PA2GA	PLA2G2A	Phospholipase A2, membrane associated	Drugged	Risk increasing	Decreasing	Risk decreasing	2/3	1/3	2/3	1/3	N-acetylcitrulline	Amino Acid	17	1.02 (1.01; 1.03)	5.6×10⁻⁶	CHD	PLA2G2A	118	-0.09 (-0.11; -0.06)	1.1×10⁻⁹	N-acetylcitrulline	PLA2G2A	110	0.98 (0.98; 0.99)	2.1×10⁻⁷	CHD
ENSG00000106333	Q15113	PCOC1	PCOLCE	Procollagen C-endopeptidase enhancer 1	Not yet druggable	Risk increasing	Increasing	Risk increasing	0/1	0/1	1/2	1/2	N-acetylcitrulline	Amino Acid	17	1.02 (1.01; 1.03)	5.6×10⁻⁶	CHD	PCOLCE	26	0.49 (0.33; 0.66)	3.2×10⁻⁹	N-acetylcitrulline	PCOLCE	25	1.25 (1.15; 1.35)	7.6×10⁻⁸	CHD
ENSG00000065485	Q14554	PDIA5	PDIA5	Protein disulfide-isomerase A5	Not yet druggable	Risk increasing	Increasing	Risk increasing	0/2	0/2	0/2	0/2	N-acetyl-3-methylhistidine*	Amino Acid	7	1.03 (1.02; 1.03)	1.3×10⁻⁹	CHD	PDIA5	120	0.20 (0.13; 0.27)	3.9×10⁻⁹	N-acetyl-3-methylhistidine*	PDIA5	124	1.02 (1.01; 1.03)	9.4×10⁻⁸	CHD
ENSG00000065485	Q14554	PDIA5	PDIA5	Protein disulfide-isomerase A5	Not yet druggable	Risk increasing	Increasing	Risk increasing	2/2	0/2	0/2	0/2	Diacetylspermidine*	Amino Acid	13	1.04 (1.02; 1.05)	9.9×10⁻⁵	CHD	PDIA5	114	0.10 (0.06; 0.13)	1.3×10⁻⁷	Diacetylspermidine*	PDIA5	124	1.02 (1.01; 1.03)	9.4×10⁻⁸	CHD
ENSG00000113721	P09619	PGFRB	PDGFRB	Platelet-derived growth factor receptor beta	Drugged	Risk increasing	Decreasing	Risk decreasing	2/3	2/3	0/3	0/3	N-acetylcitrulline	Amino Acid	17	1.02 (1.01; 1.03)	5.6×10⁻⁶	CHD	PDGFRB	111	-0.13 (-0.17; -0.09)	5.1×10⁻¹¹	N-acetylcitrulline	PDGFRB	116	0.98 (0.98; 0.99)	1.9×10⁻⁵	CHD
ENSG00000113721	P09619	PGFRB	PDGFRB	Platelet-derived growth factor receptor beta	Drugged	Risk increasing	Decreasing	Risk decreasing	2/3	0/3	0/3	0/3	N-acetylasparagine	Amino Acid	16	1.02 (1.01; 1.02)	7.4×10⁻¹⁰	CHD	PDGFRB	106	-0.10 (-0.13; -0.06)	3.3×10⁻⁷	N-acetylasparagine	PDGFRB	116	0.98 (0.98; 0.99)	1.9×10⁻⁵	CHD
ENSG00000100979	P55058	PLTP	PLTP	Phospholipid transfer protein	Not yet druggable	Risk decreasing	Decreasing	Risk increasing	-	-	-	-	Glucuronide of piperine metabolite C17H21NO3 (3)*	Xenobiotics	6	0.97 (0.95; 0.98)	9.2×10⁻⁶	CHD	PLTP	60	-0.33 (-0.43; -0.23)	3.4×10⁻¹⁰	Glucuronide of piperine metabolite C17H21NO3 (3)*	PLTP	58	1.03 (1.01; 1.04)	4.3×10⁻⁵	CHD
ENSG00000100979	P55058	PLTP	PLTP	Phospholipid transfer protein	Not yet druggable	Risk increasing	Increasing	Risk increasing	-	-	-	-	X - 12125	Unclassified	28	1.01 (1.01; 1.02)	5.1×10⁻⁸	CHD	PLTP	54	0.27 (0.16; 0.38)	9.2×10⁻⁷	X - 12125	PLTP	58	1.03 (1.01; 1.04)	4.3×10⁻⁵	CHD
ENSG00000196576	O15031	PLXB2	PLXNB2	Plexin-B2	Not yet druggable	Risk increasing	Decreasing	Risk decreasing	1/2	0/2	2/2	0/2	X - 23438	Unclassified	16	1.11 (1.07; 1.15)	1.0×10⁻⁷	CHD	PLXNB2	95	-0.11 (-0.15; -0.07)	4.6×10⁻⁷	X - 23438	PLXNB2	93	0.98 (0.97; 0.99)	3.3×10⁻⁵	CHD
ENSG00000196576	O15031	PLXB2	PLXNB2	Plexin-B2	Not yet druggable	Risk decreasing	Increasing	Risk decreasing	1/2	1/2	2/2	0/2	Glycochenodeoxycholate glucuronide (1)	Lipid	6	0.97 (0.96; 0.98)	1.3×10⁻⁷	CHD	PLXNB2	89	0.36 (0.24; 0.48)	3.0×10⁻⁹	Glycochenodeoxycholate glucuronide (1)	PLXNB2	93	0.98 (0.97; 0.99)	3.3×10⁻⁵	CHD
ENSG00000204941	Q15238	PSG5	PSG5	Pregnancy-specific beta-1-glycoprotein 5	Not yet druggable	Risk increasing	Decreasing	Risk decreasing	1/2	0/2	1/2	1/2	N-acetylarginine	Amino Acid	17	1.05 (1.03; 1.06)	1.6×10⁻¹³	CHD	PSG5	53	-0.19 (-0.25; -0.14)	1.2×10⁻¹⁰	N-acetylarginine	PSG5	70	0.98 (0.98; 0.99)	1.6×10⁻⁵	CHD
ENSG00000183668	Q00887	PSG9	PSG9	Pregnancy-specific beta-1-glycoprotein 9	Not yet druggable	Risk increasing	Increasing	Risk increasing	1/2	0/2	2/2	1/2	5-acetylamino-6-formylamino-3-methyluracil	Xenobiotics	11	1.03 (1.03; 1.04)	1.0×10⁻¹⁰⁰	CHD	PSG9	44	0.85 (0.59; 1.11)	1.5×10⁻¹⁰	5-acetylamino-6-formylamino-3-methyluracil	PSG9	54	1.11 (1.08; 1.13)	1.0×10⁻¹⁰⁰	CHD
ENSG00000183668	Q00887	PSG9	PSG9	Pregnancy-specific beta-1-glycoprotein 9	Not yet druggable	Risk decreasing	Decreasing	Risk increasing	1/2	0/2	2/2	1/2	X - 21467	Unclassified	7	0.97 (0.96; 0.98)	2.6×10⁻⁶	CHD	PSG9	43	-0.93 (-1.25; -0.61)	8.6×10⁻⁹	X - 21467	PSG9	54	1.11 (1.08; 1.13)	1.0×10⁻¹⁰⁰	CHD
ENSG00000126838	P20742	PZP	PZP	Pregnancy zone protein	Not yet druggable	Risk increasing	Increasing	Risk increasing	1/1	1/1	1/1	1/1	N-acetyl-aspartyl-glutamate (NAAG)	Amino Acid	30	1.06 (1.05; 1.07)	1.0×10⁻¹⁰⁰	CHD	PZP	66	0.04 (0.03; 0.06)	7.5×10⁻⁸	N-acetyl-aspartyl-glutamate (NAAG)	PZP	78	1.02 (1.02; 1.03)	1.0×10⁻¹⁰⁰	CHD
ENSG00000126838	P20742	PZP	PZP	Pregnancy zone protein	Not yet druggable	Risk increasing	Increasing	Risk increasing	0/1	0/1	1/1	1/1	X - 23438	Unclassified	16	1.11 (1.07; 1.15)	1.0×10⁻⁷	CHD	PZP	66	0.15 (0.10; 0.19)	4.0×10⁻¹¹	X - 23438	PZP	78	1.02 (1.02; 1.03)	1.0×10⁻¹⁰⁰	CHD
ENSG00000146197	Q8IX30	SCUB3	SCUBE3	Signal peptide, CUB and EGF-like domain-containing protein 3	Not yet druggable	Risk increasing	Decreasing	Risk decreasing	-	-	-	-	Diacetylspermidine*	Amino Acid	13	1.04 (1.02; 1.05)	9.9×10⁻⁵	CHD	SCUBE3	22	-0.33 (-0.46; -0.20)	3.7×10⁻⁷	Diacetylspermidine*	SCUBE3	22	0.95 (0.93; 0.97)	7.2×10⁻⁸	CHD
ENSG00000146197	Q8IX30	SCUB3	SCUBE3	Signal peptide, CUB and EGF-like domain-containing protein 3	Not yet druggable	Risk increasing	Decreasing	Risk decreasing	-	-	-	-	5-acetylamino-6-formylamino-3-methyluracil	Xenobiotics	11	1.03 (1.03; 1.04)	1.0×10⁻¹⁰⁰	CHD	SCUBE3	24	-0.68 (-0.90; -0.46)	2.0×10⁻⁹	5-acetylamino-6-formylamino-3-methyluracil	SCUBE3	22	0.95 (0.93; 0.97)	7.2×10⁻⁸	CHD
ENSG00000075223	Q99985	SEM3C	SEMA3C	Semaphorin-3C	Not yet druggable	Risk increasing	Increasing	Risk increasing	2/2	2/2	1/1	1/1	N-acetyl-aspartyl-glutamate (NAAG)	Amino Acid	30	1.06 (1.05; 1.07)	1.0×10⁻¹⁰⁰	CHD	SEMA3C	18	0.49 (0.36; 0.63)	1.0×10⁻¹²	N-acetyl-aspartyl-glutamate (NAAG)	SEMA3C	15	1.20 (1.14; 1.26)	4.7×10⁻¹³	CHD
ENSG00000185559	Q02383	SEMG2	DLK1	Semenogelin-2	Not yet druggable	Risk decreasing	Decreasing	Risk increasing	2/2	2/2	2/3	2/3	X - 24519	Unclassified	10	0.96 (0.94; 0.98)	2.9×10⁻⁶	CHD	DLK1	44	-0.21 (-0.25; -0.17)	1.0×10⁻¹⁰⁰	X - 24519	DLK1	107	1.03 (1.02; 1.04)	2.8×10⁻¹⁰	CHD
ENSG00000185559	Q02383	SEMG2	DLK1	Semenogelin-2	Not yet druggable	Risk decreasing	Decreasing	Risk increasing	2/2	2/2	2/3	2/3	Glycochenodeoxycholate glucuronide (1)	Lipid	6	0.97 (0.96; 0.98)	1.3×10⁻⁷	CHD	DLK1	40	-0.30 (-0.42; -0.18)	6.5×10⁻⁷	Glycochenodeoxycholate glucuronide (1)	DLK1	107	1.03 (1.02; 1.04)	2.8×10⁻¹⁰	CHD
ENSG00000149257	P50454	SERPH	SERPINH1	Serpin H1	Not yet druggable	Risk increasing	Decreasing	Risk decreasing	-	-	-	-	X - 24515	Unclassified	35	1.01 (1.01; 1.01)	2.6×10⁻⁹	CHD	SERPINH1	24	-0.99 (-1.38; -0.59)	9.3×10⁻⁷	X - 24515	SERPINH1	16	0.82 (0.77; 0.86)	1.1×10⁻¹¹	CHD
ENSG00000149257	P50454	SERPH	SERPINH1	Serpin H1	Not yet druggable	Risk increasing	Decreasing	Risk decreasing	-	-	-	-	X - 12125	Unclassified	28	1.01 (1.01; 1.02)	5.1×10⁻⁸	CHD	SERPINH1	26	-1.58 (-2.14; -1.03)	2.1×10⁻⁸	X - 12125	SERPINH1	16	0.82 (0.77; 0.86)	1.1×10⁻¹¹	CHD
ENSG00000251322	Q9BYB0	SHANK3	SHANK3	-	Not yet druggable	Risk decreasing	Decreasing	Risk increasing	-	-	-	-	3-methylglutaconate	Amino Acid	8	0.95 (0.93; 0.97)	2.6×10⁻⁵	CHD	SHANK3	20	-0.32 (-0.45; -0.20)	2.5×10⁻⁷	3-methylglutaconate	SHANK3	22	1.06 (1.04; 1.07)	5.8×10⁻¹⁵	CHD
ENSG00000254415	Q08ET2	SIG14	SIGLEC14	Sialic acid-binding Ig-like lectin 14	Not yet druggable	Risk increasing	Decreasing	Risk decreasing	1/2	1/2	2/2	2/2	N-acetyl kynurenine (2)	Amino Acid	7	1.02 (1.01; 1.03)	4.0×10⁻⁵	CHD	SIGLEC14	142	-0.24 (-0.31; -0.17)	2.5×10⁻¹¹	N-acetyl kynurenine (2)	SIGLEC14	174	0.99 (0.98; 0.99)	1.1×10⁻⁵	CHD
ENSG00000254415	Q08ET2	SIG14	SIGLEC14	Sialic acid-binding Ig-like lectin 14	Not yet druggable	Risk decreasing	Increasing	Risk decreasing	0/2	0/2	2/2	2/2	X - 12097	Unclassified	16	0.98 (0.98; 0.99)	6.2×10⁻⁸	CHD	SIGLEC14	148	0.10 (0.06; 0.14)	7.0×10⁻⁷	X - 12097	SIGLEC14	174	0.99 (0.98; 0.99)	1.1×10⁻⁵	CHD
ENSG00000105501	O15389	SIGL5	SIGLEC5	Sialic acid-binding Ig-like lectin 5	Not yet druggable	Risk increasing	Decreasing	Risk decreasing	-	-	-	-	N-acetylputrescine	Amino Acid	8	1.14 (1.11; 1.18)	1.0×10⁻¹⁰⁰	CHD	SIGLEC5	124	-0.05 (-0.06; -0.04)	6.7×10⁻¹⁶	N-acetylputrescine	SIGLEC5	143	0.99 (0.98; 0.99)	4.4×10⁻¹⁰	CHD
ENSG00000186910	Q86U17	SPA11	SERPINA11	Serpin A11	Not yet druggable	Risk increasing	Increasing	Risk increasing	0/1	0/1	0/1	0/1	N-acetyl-3-methylhistidine*	Amino Acid	7	1.03 (1.02; 1.03)	1.3×10⁻⁹	CHD	SERPINA11	82	0.40 (0.25; 0.55)	1.7×10⁻⁷	N-acetyl-3-methylhistidine*	SERPINA11	85	1.04 (1.03; 1.05)	1.1×10⁻⁹	CHD
ENSG00000165953	Q8IW75	SPA12	SERPINA12	Serpin A12	Not yet druggable	Risk increasing	Increasing	Risk increasing	2/3	1/3	0/3	0/3	N-acetyl-3-methylhistidine*	Amino Acid	7	1.03 (1.02; 1.03)	1.3×10⁻⁹	CHD	SERPINA12	127	0.43 (0.31; 0.54)	1.1×10⁻¹³	N-acetyl-3-methylhistidine*	SERPINA12	128	1.03 (1.01; 1.04)	3.1×10⁻⁶	CHD
ENSG00000170054	Q86WD7	SPA9	SERPINA9	Serpin A9	Not yet druggable	Risk decreasing	Decreasing	Risk increasing	-	-	-	-	1-methylxanthine	Xenobiotics	7	0.95 (0.94; 0.96)	1.0×10⁻¹⁰⁰	CHD	SERPINA9	62	-1.05 (-1.46; -0.64)	6.5×10⁻⁷	1-methylxanthine	SERPINA9	72	1.04 (1.03; 1.06)	2.4×10⁻⁷	CHD
ENSG00000170054	Q86WD7	SPA9	SERPINA9	Serpin A9	Not yet druggable	Risk decreasing	Decreasing	Risk increasing	-	-	-	-	X - 24519	Unclassified	10	0.96 (0.94; 0.98)	2.9×10⁻⁶	CHD	SERPINA9	60	-0.30 (-0.41; -0.19)	8.8×10⁻⁸	X - 24519	SERPINA9	72	1.04 (1.03; 1.06)	2.4×10⁻⁷	CHD
ENSG00000152583	Q14515	SPRL1	SPARCL1	SPARC-like protein 1	Not yet druggable	Risk decreasing	Increasing	Risk decreasing	1/2	0/2	1/2	1/2	X - 21467	Unclassified	7	0.97 (0.96; 0.98)	2.6×10⁻⁶	CHD	SPARCL1	68	0.40 (0.26; 0.55)	4.9×10⁻⁸	X - 21467	SPARCL1	77	0.97 (0.96; 0.98)	1.7×10⁻⁵	CHD
ENSG00000159167	P52823	STC1	STC1	Stanniocalcin-1	Not yet druggable	Risk increasing	Increasing	Risk increasing	0/1	0/1	1/1	0/1	2-methylmalonylcarnitine (C4-DC)	Lipid	6	1.08 (1.04; 1.13)	1.2×10⁻⁴	CHD	STC1	24	0.27 (0.17; 0.36)	8.1×10⁻⁸	2-methylmalonylcarnitine (C4-DC)	STC1	23	1.13 (1.09; 1.17)	5.6×10⁻¹¹	CHD
ENSG00000133789	Q9UH65	SWP70	SWAP70	Switch-associated protein 70	Not yet druggable	Risk decreasing	Increasing	Risk decreasing	1/2	0/2	1/2	1/2	Glycocholenate sulfate*	Lipid	8	0.96 (0.95; 0.97)	1.0×10⁻¹⁰⁰	CHD	SWAP70	73	0.25 (0.17; 0.33)	2.0×10⁻⁹	Glycocholenate sulfate*	SWAP70	73	0.94 (0.93; 0.96)	7.6×10⁻¹⁴	CHD
ENSG00000133789	Q9UH65	SWP70	SWAP70	Switch-associated protein 70	Not yet druggable	Risk increasing	Decreasing	Risk decreasing	0/2	0/2	1/2	1/2	N-acetylputrescine	Amino Acid	8	1.14 (1.11; 1.18)	1.0×10⁻¹⁰⁰	CHD	SWAP70	70	-0.16 (-0.22; -0.11)	7.4×10⁻¹⁰	N-acetylputrescine	SWAP70	73	0.94 (0.93; 0.96)	7.6×10⁻¹⁴	CHD
ENSG00000120437	Q9BWD1	THIC	ACAT2	Acetyl-CoA acetyltransferase, cytosolic	Not yet druggable	Risk decreasing	Increasing	Risk decreasing	-	-	-	-	Glucuronide of piperine metabolite C17H21NO3 (3)*	Xenobiotics	6	0.97 (0.95; 0.98)	9.2×10⁻⁶	CHD	ACAT2	51	0.44 (0.28; 0.61)	8.2×10⁻⁸	Glucuronide of piperine metabolite C17H21NO3 (3)*	ACAT2	39	0.87 (0.83; 0.91)	3.6×10⁻⁹	CHD
ENSG00000118849	P49788	TIG1	RARRES1	Retinoic acid receptor responder protein 1	Not yet druggable	Risk decreasing	Decreasing	Risk increasing	1/2	1/2	2/2	2/2	Glucuronide of piperine metabolite C17H21NO3 (3)*	Xenobiotics	6	0.97 (0.95; 0.98)	9.2×10⁻⁶	CHD	RARRES1	52	-0.10 (-0.14; -0.06)	8.8×10⁻⁷	Glucuronide of piperine metabolite C17H21NO3 (3)*	RARRES1	55	1.01 (1.01; 1.02)	2.9×10⁻⁷	CHD
ENSG00000118849	P49788	TIG1	RARRES1	Retinoic acid receptor responder protein 1	Not yet druggable	Risk decreasing	Decreasing	Risk increasing	2/2	1/2	2/2	2/2	X - 18889	Unclassified	15	0.96 (0.95; 0.98)	9.6×10⁻⁵	CHD	RARRES1	55	-0.10 (-0.13; -0.07)	2.6×10⁻¹⁰	X - 18889	RARRES1	55	1.01 (1.01; 1.02)	2.9×10⁻⁷	CHD
ENSG00000118849	P49788	TIG1	RARRES1	Retinoic acid receptor responder protein 1	Not yet druggable	Risk decreasing	Decreasing	Risk increasing	2/2	1/2	2/2	2/2	1-methylxanthine	Xenobiotics	7	0.95 (0.94; 0.96)	1.0×10⁻¹⁰⁰	CHD	RARRES1	53	-0.16 (-0.21; -0.11)	1.1×10⁻¹⁰	1-methylxanthine	RARRES1	55	1.01 (1.01; 1.02)	2.9×10⁻⁷	CHD
ENSG00000145850	Q96H15	TIMD4	TIMD4	T-cell immunoglobulin and mucin domain-containing protein 4	Not yet druggable	Risk decreasing	Increasing	Risk decreasing	-	-	-	-	Glycocholenate sulfate*	Lipid	8	0.96 (0.95; 0.97)	1.0×10⁻¹⁰⁰	CHD	TIMD4	46	0.79 (0.59; 0.98)	8.9×10⁻¹⁶	Glycocholenate sulfate*	TIMD4	45	0.92 (0.90; 0.94)	1.7×10⁻¹⁴	CHD
ENSG00000157150	Q99727	TIMP4	TIMP4	Metalloproteinase inhibitor 4	Not yet druggable	Risk increasing	Decreasing	Risk decreasing	3/3	2/3	1/3	1/3	N-acetyltyrosine	Amino Acid	11	1.03 (1.02; 1.04)	1.1×10⁻⁵	CHD	TIMP4	33	-0.28 (-0.39; -0.17)	5.0×10⁻⁷	N-acetyltyrosine	TIMP4	34	0.96 (0.95; 0.98)	1.4×10⁻⁸	CHD
ENSG00000174125	Q15399	TLR1	TLR1	Toll-like receptor 1	Not yet druggable	Risk increasing	Decreasing	Risk decreasing	-	-	-	-	X - 13698	Unclassified	19	1.02 (1.01; 1.03)	2.7×10⁻⁷	CHD	TLR1	28	-1.44 (-1.98; -0.90)	1.6×10⁻⁷	X - 13698	TLR1	25	0.88 (0.84; 0.91)	5.8×10⁻¹¹	CHD
ENSG00000174125	Q15399	TLR1	TLR1	Toll-like receptor 1	Not yet druggable	Risk increasing	Decreasing	Risk decreasing	-	-	-	-	X - 23438	Unclassified	16	1.11 (1.07; 1.15)	1.0×10⁻⁷	CHD	TLR1	28	-0.41 (-0.54; -0.28)	9.3×10⁻¹⁰	X - 23438	TLR1	25	0.88 (0.84; 0.91)	5.8×10⁻¹¹	CHD
ENSG00000120889	O14763	TR10B	TNFRSF10B	Tumor necrosis factor receptor superfamily member 10B	Druggable	Risk decreasing	Decreasing	Risk increasing	-	-	-	-	X - 18889	Unclassified	15	0.96 (0.95; 0.98)	9.6×10⁻⁵	CHD	TNFRSF10B	37	-0.31 (-0.39; -0.22)	3.5×10⁻¹²	X - 18889	TNFRSF10B	42	1.05 (1.03; 1.06)	2.4×10⁻⁹	CHD
ENSG00000120889	O14763	TR10B	TNFRSF10B	Tumor necrosis factor receptor superfamily member 10B	Druggable	Risk increasing	Increasing	Risk increasing	-	-	-	-	N-acetyltyrosine	Amino Acid	11	1.03 (1.02; 1.04)	1.1×10⁻⁵	CHD	TNFRSF10B	38	0.51 (0.33; 0.69)	3.2×10⁻⁸	N-acetyltyrosine	TNFRSF10B	42	1.05 (1.03; 1.06)	2.4×10⁻⁹	CHD
ENSG00000197253	P20231	TRYB2	TPSB2	Tryptase beta-2	Not yet druggable	Risk decreasing	Decreasing	Risk increasing	1/1	1/1	1/1	1/1	X - 12097	Unclassified	16	0.98 (0.98; 0.99)	6.2×10⁻⁸	CHD	TPSB2	65	-0.13 (-0.17; -0.08)	6.0×10⁻⁹	X - 12097	TPSB2	75	1.02 (1.01; 1.02)	3.1×10⁻¹⁴	CHD
ENSG00000074319	Q99816	TS101	TSG101	Tumor susceptibility gene 101 protein	Drugged	Risk decreasing	Increasing	Risk decreasing	-	-	-	-	X - 18889	Unclassified	15	0.96 (0.95; 0.98)	9.6×10⁻⁵	CHD	TSG101	30	0.62 (0.40; 0.85)	8.7×10⁻⁸	X - 18889	TSG101	31	0.90 (0.86; 0.93)	1.1×10⁻⁹	CHD
ENSG00000109814	O60701	UGDH	UGDH	UDP-glucose 6-dehydrogenase	Not yet druggable	Risk increasing	Decreasing	Risk decreasing	-	-	-	-	Succinylcarnitine (C4-DC)	Energy	8	1.07 (1.04; 1.10)	2.7×10⁻⁶	CHD	UGDH	53	-0.14 (-0.19; -0.09)	7.3×10⁻⁸	Succinylcarnitine (C4-DC)	UGDH	62	0.96 (0.94; 0.97)	5.4×10⁻¹²	CHD
ENSG00000109814	O60701	UGDH	UGDH	UDP-glucose 6-dehydrogenase	Not yet druggable	Risk increasing	Decreasing	Risk decreasing	-	-	-	-	N-acetylcitrulline	Amino Acid	17	1.02 (1.01; 1.03)	5.6×10⁻⁶	CHD	UGDH	52	-0.22 (-0.30; -0.15)	3.8×10⁻⁹	N-acetylcitrulline	UGDH	62	0.96 (0.94; 0.97)	5.4×10⁻¹²	CHD
ENSG00000109814	O60701	UGDH	UGDH	UDP-glucose 6-dehydrogenase	Not yet druggable	Risk increasing	Decreasing	Risk decreasing	-	-	-	-	N-acetyl-3-methylhistidine*	Amino Acid	7	1.03 (1.02; 1.03)	1.3×10⁻⁹	CHD	UGDH	52	-0.53 (-0.71; -0.35)	3.8×10⁻⁹	N-acetyl-3-methylhistidine*	UGDH	62	0.96 (0.94; 0.97)	5.4×10⁻¹²	CHD
ENSG00000132541	P52758	UK114	HRSP12	Ribonuclease UK114	Not yet druggable	Risk decreasing	Decreasing	Risk increasing	1/2	1/2	1/2	0/2	Glucuronide of piperine metabolite C17H21NO3 (3)*	Xenobiotics	6	0.97 (0.95; 0.98)	9.2×10⁻⁶	CHD	HRSP12	38	-0.83 (-1.09; -0.56)	1.2×10⁻⁹	Glucuronide of piperine metabolite C17H21NO3 (3)*	HRSP12	39	1.04 (1.03; 1.05)	1.4×10⁻⁹	CHD
ENSG00000205221	Q6UXI7	VITRN	VIT	Vitrin	Not yet druggable	Risk increasing	Increasing	Risk increasing	0/2	0/2	1/2	0/2	N-acetylputrescine	Amino Acid	8	1.14 (1.11; 1.18)	1.0×10⁻¹⁰⁰	CHD	VIT	91	0.11 (0.08; 0.15)	4.7×10⁻¹⁰	N-acetylputrescine	VIT	97	1.03 (1.02; 1.04)	7.2×10⁻⁷	CHD
ENSG00000132471	Q969T9	WBP2	WBP2	WW domain-binding protein 2	Not yet druggable	Risk increasing	Increasing	Risk increasing	-	-	-	-	N-acetyl kynurenine (2)	Amino Acid	7	1.02 (1.01; 1.03)	4.0×10⁻⁵	CHD	WBP2	6	3.59 (2.34; 4.85)	2.1×10⁻⁸	N-acetyl kynurenine (2)	WBP2	6	1.35 (1.22; 1.49)	6.2×10⁻⁹	CHD
ENSG00000186153	Q9NZC7	WWOX	WWOX	WW domain-containing oxidoreductase	Not yet druggable	Risk increasing	Decreasing	Risk decreasing	-	-	-	-	N-acetylmethionine sulfoxide	Amino Acid	13	1.03 (1.02; 1.04)	2.1×10⁻⁷	CHD	WWOX	16	-0.83 (-1.14; -0.52)	1.6×10⁻⁷	N-acetylmethionine sulfoxide	WWOX	20	0.89 (0.85; 0.93)	5.6×10⁻⁷	CHD
ENSG00000186153	Q9NZC7	WWOX	WWOX	WW domain-containing oxidoreductase	Not yet druggable	Risk increasing	Decreasing	Risk decreasing	-	-	-	-	N-acetylputrescine	Amino Acid	8	1.14 (1.11; 1.18)	1.0×10⁻¹⁰⁰	CHD	WWOX	17	-0.47 (-0.63; -0.31)	9.3×10⁻⁹	N-acetylputrescine	WWOX	20	0.89 (0.85; 0.93)	5.6×10⁻⁷	CHD
ENSG00000186153	Q9NZC7	WWOX	WWOX	WW domain-containing oxidoreductase	Not yet druggable	Risk decreasing	Increasing	Risk decreasing	-	-	-	-	Glycochenodeoxycholate glucuronide (1)	Lipid	6	0.97 (0.96; 0.98)	1.3×10⁻⁷	CHD	WWOX	17	2.65 (1.85; 3.45)	9.6×10⁻¹¹	Glycochenodeoxycholate glucuronide (1)	WWOX	20	0.89 (0.85; 0.93)	5.6×10⁻⁷	CHD
* Columns: Druggability - druggability per protein, where 'druggable' is defined as a protein
targeted by a compound being tested, and 'drugged' is defined as a protein targeted by an approved
compound (see Methods section), Metabolism breakdown product-CHD effect - whether higher metabolism
breakdown product values increase or decrease the risk of the specified outcome, Protein-Metabolism
breakdown product effect - whether higher protein values increase or decrease metabolism breakdown
product values, Protein-CHD effect - whether higher protein values increase or decrease the risk of
CHD, Nominal metabolism breakdown product replicates - number of times association of indicated
protein and metabolism breakdown product was replicated in other studies with a p-value < 0.05,
Adjusted metabolism breakdown product replicates - number of times association of indicated protein
and metabolism breakdown product was replicated in other studies with an adjusted p-value / number
of times association was performed (see Methods section), Nominal cardiac outcome replicates -
number of times association of indicated protein and cardiac outcome was replicated in other studies
with a p-value < 0.05, Adjusted cardiac outcome replicates - number of times association of
indicated protein and cardiac outcome was replicated in other studies with an adjusted p-value /
number of times association was performed (see Methods section), GW metabolism breakdown product -
genome-wide metabolism breakdown product, Metabolism class - class metabolism breakdown product
originates from, No. variants - number of variants used in MR-analysis. Abbreviations: CHD =
coronary heart disease, CI = confidence interval, MD = mean difference, OR = odds ratio.

## Sheet: Table S4
Protein name	Point estimate*	p-value*	Outcome	Discovery study*	No. other occurences*	Other point estimates*	Other p-values*	Nominal replicates*	Adjusted replicates*	Studies*
SWP70	-0.057	7.6×10⁻¹⁴	CHD	deCODE	2	-0.152; 0.031	9.0×10⁻¹²; 4.4×10⁻¹	1	1	AGES-Reykjavik; INTERVAL
ITIH3	0.044	4.4×10⁻¹⁶	CHD	deCODE	1	0.032	7.1×10⁻⁴	1	0	AGES-Reykjavik
VITRN	0.026	7.2×10⁻⁷	CHD	deCODE	2	-0.008; 0.016	1.1×10⁻¹; 5.0×10⁻³	1	0	INTERVAL; AGES-Reykjavik
FA11	-0.047	4.4×10⁻⁹	CHD	deCODE	1	-0.049	1.0×10⁻¹⁰⁰	1	1	AGES-Reykjavik
KNG1	-0.025	4.1×10⁻⁶	CHD	deCODE	1	-0.015	4.9×10⁻⁹	1	1	AGES-Reykjavik
MOTI	0.032	9.9×10⁻⁶	CHD	deCODE	2	0.017; 0.059	5.8×10⁻²; 1.0×10⁻¹⁰⁰	1	1	AGES-Reykjavik; INTERVAL
CXL16	0.134	1.0×10⁻¹⁰⁰	CHD	deCODE	3	0.138; 0.085; 0.087	1.0×10⁻¹⁰⁰; 1.4×10⁻⁵; 1.0×10⁻¹⁰⁰	3	3	SCALLOP; AGES-Reykjavik; INTERVAL
CCL25	0.018	1.1×10⁻⁵	CHD	deCODE	2	0.015; 0.015	1.7×10⁻²; 6.9×10⁻³	2	0	AGES-Reykjavik; INTERVAL
PA2GA	-0.018	2.1×10⁻⁷	CHD	deCODE	3	-0.014; 0.006; -0.059	3.5×10⁻⁶; 2.8×10⁻¹; 1.9×10⁻²	2	1	AGES-Reykjavik; INTERVAL; Yang
ANGT	0.091	8.2×10⁻¹⁰	CHD	deCODE	1	0.066	2.8×10⁻³	1	0	AGES-Reykjavik
I15RA	0.025	5.2×10⁻⁹	CHD	deCODE	2	0.029; 0.01	7.0×10⁻⁵; 3.1×10⁻²	2	1	AGES-Reykjavik; INTERVAL
DS13A	-0.104	5.5×10⁻¹⁰	CHD	deCODE	2	-0.007; -0.055	7.4×10⁻¹; 3.4×10⁻⁷	1	1	AGES-Reykjavik; INTERVAL
CO4A	-0.052	1.8×10⁻⁷	CHD	AGES-Reykjavik	1	-0.018	6.4×10⁻⁶	1	1	INTERVAL
KLKB1	-0.033	1.5×10⁻⁶	CHD	deCODE	1	-0.01	4.4×10⁻¹	0	0	AGES-Reykjavik
IDUA	-0.021	2.5×10⁻⁸	CHD	deCODE	3	-0.028; 0.006; 0.33	1.2×10⁻⁶; 4.1×10⁻¹; 1.9×10⁻²	1	1	AGES-Reykjavik; INTERVAL; Yang
PSG9	0.101	1.0×10⁻¹⁰⁰	CHD	deCODE	2	0.053; 0.066	2.6×10⁻²; 1.3×10⁻¹²	2	1	AGES-Reykjavik; INTERVAL
SPRL1	-0.03	1.7×10⁻⁵	CHD	deCODE	2	-0.015; -0.066	6.8×10⁻²; 1.9×10⁻¹⁰	1	1	INTERVAL; AGES-Reykjavik
CC126	0.043	3.2×10⁻⁷	CHD	deCODE	2	0.066; 0.023	6.0×10⁻³; 2.5×10⁻²	2	0	AGES-Reykjavik; INTERVAL
CNTN5	0.044	4.7×10⁻¹²	CHD	deCODE	2	0.067; 0.029	2.0×10⁻⁸; 1.5×10⁻⁴	2	2	AGES-Reykjavik; INTERVAL
FUT5	-0.024	3.9×10⁻⁸	CHD	deCODE	2	-0.018; -0.044	7.8×10⁻³; 2.0×10⁻¹⁰	2	1	AGES-Reykjavik; INTERVAL
STC1	0.121	5.6×10⁻¹¹	CHD	deCODE	1	0.064	2.5×10⁻³	1	0	AGES-Reykjavik
AT1B2	-0.027	4.4×10⁻⁵	CHD	deCODE	2	0.021; 0.077	4.8×10⁻¹; 2.2×10⁻²	0	0	AGES-Reykjavik; INTERVAL
CATF	-0.124	1.0×10⁻¹⁰⁰	CHD	deCODE	2	-0.116; -0.086	2.2×10⁻¹⁶; 1.6×10⁻⁹	2	2	AGES-Reykjavik; INTERVAL
FAAA	0.055	4.3×10⁻¹³	CHD	deCODE	2	-0.014; 0.002	2.5×10⁻²; 8.3×10⁻¹	0	0	AGES-Reykjavik; INTERVAL
UK114	0.038	1.4×10⁻⁹	CHD	deCODE	2	0.014; 0.026	5.6×10⁻¹; 4.0×10⁻²	1	0	AGES-Reykjavik; INTERVAL
ARL3	0.104	8.9×10⁻¹²	CHD	deCODE	1	0.137	6.6×10⁻⁸	1	1	AGES-Reykjavik
COMT	-0.285	2.5×10⁻¹²	CHD	deCODE	1	-0.058	1.0×10⁻¹⁰⁰	1	1	Gilly
APOA5	0.035	1.7×10⁻⁵	CHD	deCODE	2	-0.1; -0.11	9.0×10⁻⁵; 1.7×10⁻¹¹	0	0	AGES-Reykjavik; INTERVAL
TIG1	0.013	2.9×10⁻⁷	CHD	deCODE	2	0.01; 0.026	1.0×10⁻⁶; 2.2×10⁻¹¹	2	2	AGES-Reykjavik; INTERVAL
CATH	-0.04	2.4×10⁻⁸	CHD	deCODE	3	-0.041; -0.067; -0.019	1.8×10⁻⁷; 6.4×10⁻⁷; 7.8×10⁻²	2	2	INTERVAL; Gilly; AGES-Reykjavik
MMP10	0.045	1.0×10⁻¹⁰⁰	CHD	deCODE	3	0.012; 0.015; 0.013	2.0×10⁻²; 6.3×10⁻²; 1.2×10⁻²	2	0	SCALLOP; INTERVAL; AGES-Reykjavik
INAR1	0.024	5.2×10⁻⁶	CHD	deCODE	1	0.048	2.7×10⁻³	1	0	AGES-Reykjavik
ILRL1	0.022	1.6×10⁻⁹	CHD	deCODE	5	0.029; 0.019; 0.028; -0.008; -0.262	2.0×10⁻⁷; 3.8×10⁻⁵; 8.3×10⁻⁹; 6.1×10⁻²; 2.1×10⁻²	3	3	SCALLOP; AGES-Reykjavik; INTERVAL; Gilly; Yang
FGF7	0.094	9.6×10⁻⁶	CHD	AGES-Reykjavik	1	0.093	5.6×10⁻⁷	1	1	INTERVAL
CD8A	0.044	1.2×10⁻⁵	CHD	deCODE	1	0.038	4.7×10⁻³	1	0	AGES-Reykjavik
AOC1	0.023	2.5×10⁻¹¹	CHD	deCODE	1	0.014	2.4×10⁻²	1	0	AGES-Reykjavik
IL6RA	-0.027	1.5×10⁻¹¹	CHD	deCODE	5	-0.046; -0.048; 0.098; -0.049; -0.044	1.0×10⁻¹⁰⁰; 1.0×10⁻¹⁰⁰; 4.1×10⁻¹; 1.0×10⁻¹⁰⁰; 1.0×10⁻¹⁰⁰	4	4	SCALLOP; Gilly; Yang; AGES-Reykjavik; INTERVAL
TIMP4	-0.038	1.4×10⁻⁸	CHD	deCODE	3	-0.034; 0.004; 0.001	3.0×10⁻⁴; 8.0×10⁻¹; 9.0×10⁻¹	1	1	AGES-Reykjavik; INTERVAL; Gilly
MTHFS	0.03	5.8×10⁻⁵	CHD	deCODE	2	0.031; 0.001	6.9×10⁻⁶; 9.5×10⁻¹	1	1	AGES-Reykjavik; INTERVAL
ADIPO	-0.085	9.2×10⁻¹¹	CHD	deCODE	1	-0.037	1.2×10⁻²	1	0	AGES-Reykjavik
CAH1	0.273	6.4×10⁻⁶	CHD	deCODE	1	0.008	7.4×10⁻¹	0	0	AGES-Reykjavik
SIG14	-0.011	1.1×10⁻⁵	CHD	deCODE	2	-0.02; -0.02	1.0×10⁻¹⁰⁰; 3.1×10⁻¹³	2	2	AGES-Reykjavik; INTERVAL
TRYB2	0.019	3.1×10⁻¹⁴	CHD	AGES-Reykjavik	1	0.007	1.2×10⁻⁵	1	1	INTERVAL
PLXB2	-0.023	3.3×10⁻⁵	CHD	deCODE	2	-0.007; -0.004	3.9×10⁻²; 1.2×10⁻²	2	0	INTERVAL; AGES-Reykjavik
SEMG2	0.027	2.8×10⁻¹⁰	CHD	deCODE	3	0.033; -0.007; 0.026	2.8×10⁻¹²; 7.6×10⁻¹; 4.1×10⁻¹³	2	2	AGES-Reykjavik; Gilly; INTERVAL
PCOC1	0.222	7.6×10⁻⁸	CHD	deCODE	2	-0.015; 0.149	5.0×10⁻¹; 6.3×10⁻⁴	1	1	AGES-Reykjavik; INTERVAL
B4GT1	-0.079	1.5×10⁻⁵	CHD	deCODE	2	-0.065; -0.06	6.7×10⁻²; 1.7×10⁻⁵	1	1	AGES-Reykjavik; INTERVAL
PGFRB	-0.015	1.9×10⁻⁵	CHD	deCODE	3	0.007; 0.006; 0.022	3.3×10⁻²; 3.8×10⁻¹; 3.7×10⁻¹	0	0	AGES-Reykjavik; INTERVAL; Yang
ADA23	-0.04	3.1×10⁻¹⁵	CHD	deCODE	2	-0.034; -0.046	1.0×10⁻¹⁰⁰; 1.0×10⁻¹⁰⁰	2	2	AGES-Reykjavik; INTERVAL
PSG5	-0.016	1.6×10⁻⁵	CHD	deCODE	2	-0.014; -0.053	1.8×10⁻¹; 1.1×10⁻⁴	1	1	AGES-Reykjavik; INTERVAL
GOLM1	-0.051	8.7×10⁻⁶	CHD	deCODE	1	-0.029	1.1×10⁻¹	0	0	AGES-Reykjavik
LAMC2	0.038	2.2×10⁻⁸	CHD	deCODE	2	0.052; 0.034	8.7×10⁻⁸; 1.3×10⁻¹³	2	2	AGES-Reykjavik; INTERVAL
PDIA5	0.021	9.4×10⁻⁸	CHD	deCODE	2	-0.005; -0.003	1.8×10⁻¹; 5.9×10⁻¹	0	0	AGES-Reykjavik; INTERVAL
SPA12	0.025	3.1×10⁻⁶	CHD	deCODE	3	0.008; 0.014; -0.025	5.8×10⁻²; 4.4×10⁻¹; 6.0×10⁻²	0	0	AGES-Reykjavik; INTERVAL; Gilly
SPA11	0.04	1.1×10⁻⁹	CHD	deCODE	1	0.018	5.8×10⁻²	0	0	AGES-Reykjavik
CATD	-0.044	1.5×10⁻⁷	CHD	deCODE	3	-0.028; 0.039; -0.014	9.8×10⁻³; 7.3×10⁻²; 1.5×10⁻²	2	0	SCALLOP; AGES-Reykjavik; Gilly
GSTT2	0.112	1.0×10⁻¹⁰⁰	CHD	deCODE	1	0.129	9.6×10⁻⁷	1	1	INTERVAL
ERAP1	-0.019	1.0×10⁻¹⁰⁰	CHD	deCODE	3	-0.016; -0.009; -0.028	1.0×10⁻¹⁰⁰; 3.0×10⁻⁴; 4.0×10⁻¹	2	2	AGES-Reykjavik; INTERVAL; Yang
NAAA	0.015	1.8×10⁻⁵	CHD	deCODE	2	0.011; 0.034	8.1×10⁻²; 3.1×10⁻³	1	0	AGES-Reykjavik; INTERVAL
GP116	0.053	1.0×10⁻¹⁰⁰	CHD	deCODE	2	0.047; 0.036	2.9×10⁻¹¹; 4.2×10⁻¹²	2	2	AGES-Reykjavik; INTERVAL
CAH10	-0.06	3.3×10⁻⁸	CHD	deCODE	2	-0.045; -0.005	2.5×10⁻³; 8.8×10⁻¹	1	0	AGES-Reykjavik; INTERVAL
NAGK	0.062	3.0×10⁻⁶	CHD	deCODE	2	-0.01; -0.042	2.4×10⁻¹; 1.4×10⁻²	0	0	AGES-Reykjavik; INTERVAL
CNTN2	0.032	4.0×10⁻⁵	CHD	deCODE	2	0.035; -0.002	2.6×10⁻³; 8.9×10⁻¹	1	0	AGES-Reykjavik; INTERVAL
PZP	0.023	1.0×10⁻¹⁰⁰	CHD	deCODE	1	0.026	1.0×10⁻⁸	1	1	AGES-Reykjavik
FCG2B	-0.011	8.6×10⁻¹²	CHD	deCODE	2	-0.015; 0.007	2.2×10⁻¹⁶; 1.4×10⁻¹	1	1	AGES-Reykjavik; Gilly
FCG2A	-0.008	5.0×10⁻⁵	CHD	deCODE	2	-0.002; -0.014	5.8×10⁻¹; 1.3×10⁻¹⁵	1	1	AGES-Reykjavik; INTERVAL
CD109	-0.042	6.3×10⁻⁸	CHD	deCODE	2	-0.006; -0.024	2.1×10⁻¹; 1.0×10⁻³	1	0	AGES-Reykjavik; INTERVAL
CTRB2	0.051	1.0×10⁻¹⁰⁰	CHD	deCODE	1	0.05	1.7×10⁻⁵	1	1	AGES-Reykjavik
FINC	-0.198	6.0×10⁻⁵	CHD	deCODE	1	-0.079	1.0×10⁻¹⁰⁰	1	1	AGES-Reykjavik
SEM3C	0.179	4.7×10⁻¹³	CHD	deCODE	1	0.085	2.8×10⁻⁶	1	1	INTERVAL
ENTP5	-0.047	1.1×10⁻¹⁰	CHD	deCODE	3	-0.046; -0.016; -0.015	2.7×10⁻¹³; 8.3×10⁻⁵; 1.9×10⁻²	3	2	AGES-Reykjavik; INTERVAL; Gilly
ARK72	0.108	6.3×10⁻¹²	CHD	deCODE	1	-0.008	6.5×10⁻¹	0	0	AGES-Reykjavik
* Columns: Point estimate - odds ratio of indicated association between protein and outcome in the
discovery study, p-value - p-value of indicated association in the discovery study, Discovery study
- study with largest sample size, No. other occurrences - number of other studies in which
replication was attempted, Other point estimates - odds ratio(s) of indicated association for each
study in which replication was attempted, Other p-values - p-value of indicated association for each
study in which replication was attempted, Nominal replicates - number of times association was
replicated with a p-value < 0.05, Adjusted replicates - number of times MR-analysis was replicated
with an adjusted p-value, Studies - studies in which replication was attempted, see Methods section
for more details. Abbreviations: CHD = coronary heart disease.

## Sheet: Table S5
Protein name	Point estimate*	p-value*	Outcome	Discovery study*	No. other occurences*	Other point estimates*	Other p-values*	Nominal replicates*	Adjusted replicates*	Studies*
SWP70	-0.167	1.3×10⁻⁹	X - 18889	deCODE	2	-0.225; -0.142	4.4×10⁻¹¹; 2.5×10⁻²	2	1	AGES-Reykjavik; INTERVAL
SWP70	-0.164	7.4×10⁻¹⁰	N-acetylputrescine	deCODE	2	-0.026; -0.047	1.7×10⁻¹; 1.7×10⁻¹	0	0	AGES-Reykjavik; INTERVAL
SWP70	0.245	2.0×10⁻⁹	Glycocholenate sulfate*	deCODE	2	0.137; 0.279	4.8×10⁻¹; 1.9×10⁻²	1	0	AGES-Reykjavik; INTERVAL
SWP70	0.096	2.1×10⁻¹⁰	Succinylcarnitine (C4-DC)	deCODE	2	0.024; 0.05	6.6×10⁻¹; 1.4×10⁻¹	0	0	AGES-Reykjavik; INTERVAL
ITIH3	0.115	6.7×10⁻¹⁶	N-acetylarginine	deCODE	1	0.16	7.8×10⁻⁵	1	1	AGES-Reykjavik
ITIH3	0.092	9.1×10⁻¹³	N-acetylputrescine	deCODE	1	0.102	6.5×10⁻³	1	0	AGES-Reykjavik
ITIH3	0.111	1.4×10⁻⁷	N-acetylmethionine sulfoxide	deCODE	1	0.272	1.2×10⁻¹	0	0	AGES-Reykjavik
ITIH3	0.197	8.5×10⁻⁷	N-acetyl-3-methylhistidine*	deCODE	1	0.274	1.8×10⁻²	1	0	AGES-Reykjavik
ITIH3	-0.322	1.0×10⁻¹⁰⁰	N(delta)-acetylornithine	deCODE	1	-0.468	4.2×10⁻⁷	1	1	AGES-Reykjavik
VITRN	0.111	4.7×10⁻¹⁰	N-acetylputrescine	deCODE	2	0.036; 0.01	9.3×10⁻²; 6.4×10⁻¹	0	0	AGES-Reykjavik; INTERVAL
FA11	0.102	4.6×10⁻⁷	N-acetylarginine	deCODE	1	0.121	3.1×10⁻⁹	1	1	AGES-Reykjavik
FA11	-0.106	2.9×10⁻¹⁰	N-acetylputrescine	deCODE	1	-0.11	3.2×10⁻⁸	1	1	AGES-Reykjavik
FA11	-0.307	1.5×10⁻⁷	1-methylxanthine	deCODE	1	-0.375	7.6×10⁻¹⁰	1	1	AGES-Reykjavik
FA11	-0.236	2.4×10⁻⁷	N(delta)-acetylornithine	deCODE	1	-0.106	4.5×10⁻²	1	0	AGES-Reykjavik
FA11	-0.498	4.2×10⁻¹⁵	5-acetylamino-6-formylamino-3-methyluracil	deCODE	1	-0.495	2.8×10⁻¹²	1	1	AGES-Reykjavik
FA11	0.17	1.0×10⁻⁶	Succinylcarnitine (C4-DC)	deCODE	1	0.115	1.4×10⁻²	1	0	AGES-Reykjavik
KNG1	-0.184	1.0×10⁻⁷	N-acetylasparagine	deCODE	1	-0.236	9.1×10⁻³	1	0	AGES-Reykjavik
KNG1	0.48	2.8×10⁻¹⁰	X - 24515	deCODE	1	0.238	8.8×10⁻²	0	0	AGES-Reykjavik
KNG1	-0.184	3.5×10⁻⁸	N-acetylmethionine sulfoxide	deCODE	1	0.001	9.9×10⁻¹	0	0	AGES-Reykjavik
KNG1	0.132	2.3×10⁻⁷	3-methylglutaconate	deCODE	1	-0.009	8.3×10⁻¹	0	0	AGES-Reykjavik
KNG1	-0.388	6.0×10⁻⁸	5-acetylamino-6-formylamino-3-methyluracil	deCODE	1	-0.472	1.3×10⁻²	1	0	AGES-Reykjavik
MOTI	-0.068	8.6×10⁻⁸	N-acetyl-aspartyl-glutamate (NAAG)	deCODE	2	-0.039; -0.056	6.2×10⁻³; 2.5×10⁻³	2	0	AGES-Reykjavik; INTERVAL
MOTI	0.151	6.8×10⁻⁷	N-acetylasparagine	deCODE	2	0.083; -0.002	8.0×10⁻²; 9.2×10⁻¹	0	0	AGES-Reykjavik; INTERVAL
MOTI	-0.095	4.3×10⁻⁸	3-methylglutaconate	deCODE	2	-0.107; -0.274	2.2×10⁻³; 3.3×10⁻¹⁰	2	1	AGES-Reykjavik; INTERVAL
CXL16	-0.459	1.3×10⁻⁷	X - 21467	deCODE	3	0.309; -0.468; -0.323	3.0×10⁻¹; 1.6×10⁻³; 1.3×10⁻²	2	0	SCALLOP; AGES-Reykjavik; INTERVAL
CXL16	-0.232	4.2×10⁻⁷	X - 24519	deCODE	3	-0.325; -0.161; -0.231	3.3×10⁻⁶; 8.2×10⁻²; 1.7×10⁻⁴	2	2	SCALLOP; AGES-Reykjavik; INTERVAL
CXL16	-0.784	6.5×10⁻¹¹	Glycochenodeoxycholate glucuronide (1)	deCODE	3	-0.756; -0.795; -0.472	1.5×10⁻⁴; 1.8×10⁻⁴; 2.3×10⁻²	3	2	SCALLOP; AGES-Reykjavik; INTERVAL
CXL16	-0.189	1.9×10⁻⁷	3-methylglutaconate	deCODE	3	-0.096; -0.225; -0.116	6.5×10⁻²; 7.3×10⁻³; 1.5×10⁻²	2	0	SCALLOP; AGES-Reykjavik; INTERVAL
CXL16	-0.559	6.2×10⁻⁹	Glucuronide of piperine metabolite C17H21NO3 (3)*	deCODE	3	-0.315; -0.123; -0.432	5.7×10⁻²; 5.3×10⁻¹; 3.1×10⁻³	1	0	SCALLOP; AGES-Reykjavik; INTERVAL
CCL25	-0.132	2.3×10⁻¹³	3-methylglutaconate	deCODE	2	-0.129; -0.14	2.1×10⁻¹³; 4.5×10⁻⁷	2	2	AGES-Reykjavik; INTERVAL
PA2GA	-0.085	1.1×10⁻⁹	N-acetylcitrulline	deCODE	3	-0.13; -0.076; -0.141	1.1×10⁻³; 7.8×10⁻⁷; 3.5×10⁻¹	2	1	AGES-Reykjavik; INTERVAL; Yang
PA2GA	0.062	2.3×10⁻⁸	3-methylglutaconate	deCODE	3	0.156; 0.015; 0.457	5.2×10⁻⁸; 6.1×10⁻¹; 1.1×10⁻⁴	2	2	AGES-Reykjavik; INTERVAL; Yang
PA2GA	0.108	1.1×10⁻⁹	N-acetyltyrosine	deCODE	3	0.05; -0.046; -0.074	1.5×10⁻²; 2.4×10⁻²; 6.9×10⁻¹	1	0	AGES-Reykjavik; INTERVAL; Yang
ANGT	-0.237	9.0×10⁻⁷	3-methylglutaconate	deCODE	1	-0.136	1.6×10⁻¹	0	0	AGES-Reykjavik
I15RA	-0.428	1.0×10⁻¹⁰	Glycochenodeoxycholate glucuronide (1)	deCODE	2	0.043; -0.358	9.4×10⁻¹; 4.2×10⁻⁸	1	1	AGES-Reykjavik; INTERVAL
I15RA	-0.114	9.0×10⁻¹⁰	X - 23438	deCODE	2	-0.135; 0.013	7.3×10⁻³; 7.7×10⁻¹	1	0	AGES-Reykjavik; INTERVAL
I15RA	0.123	2.5×10⁻⁹	2-methylmalonylcarnitine (C4-DC)	deCODE	2	0.014; -0.035	6.9×10⁻¹; 1.9×10⁻¹	0	0	AGES-Reykjavik; INTERVAL
I15RA	-0.255	2.0×10⁻⁸	Glycocholenate sulfate*	deCODE	2	-0.081; -0.17	5.0×10⁻¹; 4.5×10⁻⁵	1	1	AGES-Reykjavik; INTERVAL
I15RA	-0.19	2.6×10⁻¹²	Diacetylspermidine*	deCODE	2	-0.375; -0.197	2.0×10⁻⁷; 1.3×10⁻¹⁵	2	2	AGES-Reykjavik; INTERVAL
I15RA	0.168	1.5×10⁻⁹	N-acetylmethionine sulfoxide	deCODE	2	0.216; 0.123	3.6×10⁻¹; 5.0×10⁻²	0	0	AGES-Reykjavik; INTERVAL
I15RA	0.173	3.5×10⁻⁷	N-acetyltyrosine	deCODE	2	-0.591; 0.074	1.1×10⁻²; 1.9×10⁻²	1	0	AGES-Reykjavik; INTERVAL
I15RA	0.151	2.8×10⁻⁹	X - 13698	deCODE	2	0.025; 0.055	7.3×10⁻¹; 1.0×10⁻²	1	0	AGES-Reykjavik; INTERVAL
DS13A	0.786	2.1×10⁻⁸	Glycocholenate sulfate*	deCODE	2	0.335; 0.658	9.5×10⁻⁹; 5.6×10⁻¹⁰	2	2	AGES-Reykjavik; INTERVAL
CO4A	-0.214	4.3×10⁻⁷	X - 21467	AGES-Reykjavik	1	-0.053	5.3×10⁻¹	0	0	INTERVAL
CO4A	0.202	3.1×10⁻¹³	Glycocholenate sulfate*	AGES-Reykjavik	1	-0.007	9.1×10⁻¹	0	0	INTERVAL
CO4A	-0.248	8.0×10⁻¹⁰	N-acetyl-3-methylhistidine*	AGES-Reykjavik	1	-0.001	9.8×10⁻¹	0	0	INTERVAL
KLKB1	0.467	2.2×10⁻¹⁴	X - 21467	deCODE	1	-0.005	9.7×10⁻¹	0	0	AGES-Reykjavik
KLKB1	0.185	4.5×10⁻⁸	Succinylcarnitine (C4-DC)	deCODE	1	0.063	1.5×10⁻³	1	0	AGES-Reykjavik
IDUA	0.318	4.7×10⁻⁸	X - 21467	deCODE	3	0.174; 0.273; 4.336	7.1×10⁻⁴; 2.1×10⁻⁶; 9.7×10⁻⁴	3	2	AGES-Reykjavik; INTERVAL; Yang
IDUA	0.177	3.4×10⁻⁷	X - 24515	deCODE	3	-0.057; 0.127; 0.634	1.9×10⁻¹; 2.4×10⁻⁷; 6.3×10⁻²	1	1	AGES-Reykjavik; INTERVAL; Yang
IDUA	0.119	2.1×10⁻⁷	X - 23438	deCODE	3	0.02; 0.09; 0.782	3.3×10⁻¹; 1.0×10⁻¹⁰⁰; 2.0×10⁻⁷	2	2	AGES-Reykjavik; INTERVAL; Yang
IDUA	0.252	4.0×10⁻⁷	N-acetyl kynurenine (2)	deCODE	3	0.075; 0.28; 2.226	5.2×10⁻²; 1.0×10⁻¹⁰⁰; 5.3×10⁻⁶	2	2	AGES-Reykjavik; INTERVAL; Yang
IDUA	-0.216	8.4×10⁻⁷	5-acetylamino-6-formylamino-3-methyluracil	deCODE	3	0.037; -0.092; 1.79	5.6×10⁻¹; 2.5×10⁻¹; 3.3×10⁻¹	0	0	AGES-Reykjavik; INTERVAL; Yang
PSG9	-0.932	8.6×10⁻⁹	X - 21467	deCODE	2	0.417; -0.779	6.4×10⁻²; 4.9×10⁻²	1	0	AGES-Reykjavik; INTERVAL
PSG9	-1.357	1.2×10⁻⁹	N-acetyl kynurenine (2)	deCODE	2	-0.174; -0.144	5.8×10⁻¹; 4.1×10⁻¹	0	0	AGES-Reykjavik; INTERVAL
PSG9	-0.549	4.5×10⁻⁹	X - 13698	deCODE	2	-0.055; -0.614	6.2×10⁻¹; 2.5×10⁻³	1	0	AGES-Reykjavik; INTERVAL
PSG9	0.62	9.5×10⁻⁹	Glucuronide of piperine metabolite C17H21NO3 (3)*	deCODE	2	0.122; 0.156	6.2×10⁻¹; 3.7×10⁻¹	0	0	AGES-Reykjavik; INTERVAL
PSG9	0.849	1.5×10⁻¹⁰	5-acetylamino-6-formylamino-3-methyluracil	deCODE	2	0.336; 0.555	2.1×10⁻¹; 9.8×10⁻⁴	1	0	AGES-Reykjavik; INTERVAL
SPRL1	0.403	4.9×10⁻⁸	X - 21467	deCODE	2	0.386; 0.168	2.8×10⁻¹; 1.5×10⁻³	1	0	AGES-Reykjavik; INTERVAL
SPRL1	-0.326	8.0×10⁻⁸	N(delta)-acetylornithine	deCODE	2	-0.189; 0.113	4.5×10⁻²; 1.6×10⁻²	1	0	AGES-Reykjavik; INTERVAL
CC126	0.148	3.7×10⁻⁹	N-acetyl-aspartyl-glutamate (NAAG)	deCODE	2	-0.063; 0.04	3.4×10⁻¹; 4.1×10⁻¹	0	0	AGES-Reykjavik; INTERVAL
CC126	0.128	4.7×10⁻⁷	N-acetylarginine	deCODE	2	0.191; 0.039	1.4×10⁻²; 4.9×10⁻¹	1	0	AGES-Reykjavik; INTERVAL
CC126	0.154	5.3×10⁻⁷	N-acetylasparagine	deCODE	2	0.33; -0.059	3.8×10⁻³; 5.2×10⁻¹	1	0	AGES-Reykjavik; INTERVAL
CC126	0.553	1.0×10⁻¹⁰⁰	X - 12125	deCODE	2	0.416; 0.265	1.6×10⁻²; 7.1×10⁻²	1	0	AGES-Reykjavik; INTERVAL
CC126	-0.141	6.1×10⁻⁹	X - 23438	deCODE	2	-0.09; -0.019	8.1×10⁻⁴; 7.7×10⁻¹	1	0	AGES-Reykjavik; INTERVAL
CC126	0.256	1.2×10⁻¹²	N-acetylmethionine sulfoxide	deCODE	2	0.183; 0.079	5.2×10⁻⁷; 4.1×10⁻¹	1	1	AGES-Reykjavik; INTERVAL
CNTN5	0.792	2.2×10⁻¹⁵	X - 12125	deCODE	2	0.363; 1.043	1.3×10⁻³; 1.1×10⁻⁴	2	1	AGES-Reykjavik; INTERVAL
CNTN5	0.266	1.1×10⁻¹⁴	3-methylglutaconate	deCODE	2	0.088; 0.296	1.5×10⁻¹; 8.0×10⁻¹⁵	1	1	AGES-Reykjavik; INTERVAL
CNTN5	0.589	1.0×10⁻¹⁰⁰	N-acetyl-3-methylhistidine*	deCODE	2	0.544; 0.405	2.9×10⁻⁵; 1.2×10⁻⁴	2	2	AGES-Reykjavik; INTERVAL
CNTN5	0.123	2.5×10⁻⁸	Succinylcarnitine (C4-DC)	deCODE	2	0.108; -0.221	4.3×10⁻³; 1.9×10⁻²	1	0	AGES-Reykjavik; INTERVAL
FUT5	-0.224	9.1×10⁻⁹	X - 12125	deCODE	2	-0.123; -0.241	1.9×10⁻²; 1.9×10⁻³	2	0	AGES-Reykjavik; INTERVAL
STC1	0.265	8.1×10⁻⁸	2-methylmalonylcarnitine (C4-DC)	deCODE	1	0.048	4.5×10⁻¹	0	0	AGES-Reykjavik
AT1B2	-0.096	4.8×10⁻⁷	2-methylmalonylcarnitine (C4-DC)	deCODE	2	-0.002; -0.019	9.4×10⁻¹; 4.3×10⁻¹	0	0	AGES-Reykjavik; INTERVAL
FAAA	0.315	7.3×10⁻¹¹	N-acetylasparagine	deCODE	2	0.135; 0.143	3.8×10⁻⁵; 1.2×10⁻²	2	1	AGES-Reykjavik; INTERVAL
FAAA	-0.133	4.4×10⁻⁸	X - 21785	deCODE	2	0.098; -0.06	8.0×10⁻²; 6.4×10⁻²	0	0	AGES-Reykjavik; INTERVAL
FAAA	0.265	3.7×10⁻⁸	N-acetylcitrulline	deCODE	2	0.153; 0.137	1.8×10⁻⁶; 1.7×10⁻²	2	1	AGES-Reykjavik; INTERVAL
FAAA	0.419	6.4×10⁻⁸	X - 24515	deCODE	2	0.062; 0.145	2.9×10⁻¹; 9.6×10⁻²	0	0	AGES-Reykjavik; INTERVAL
FAAA	-0.146	2.4×10⁻¹⁰	2-methylmalonylcarnitine (C4-DC)	deCODE	2	-0.054; -0.009	2.1×10⁻¹; 8.9×10⁻¹	0	0	AGES-Reykjavik; INTERVAL
FAAA	0.219	3.6×10⁻⁸	X - 13698	deCODE	2	0.082; 0.09	8.0×10⁻³; 6.5×10⁻²	1	0	AGES-Reykjavik; INTERVAL
FAAA	-0.583	1.7×10⁻⁸	Glucuronide of piperine metabolite C17H21NO3 (3)*	deCODE	2	0.348; -0.33	9.0×10⁻²; 5.4×10⁻³	1	0	AGES-Reykjavik; INTERVAL
FAAA	-0.409	1.4×10⁻⁸	N(delta)-acetylornithine	deCODE	2	-0.019; -0.039	7.1×10⁻¹; 6.6×10⁻¹	0	0	AGES-Reykjavik; INTERVAL
UK114	-0.879	2.8×10⁻⁹	N-acetyl-3-methylhistidine*	deCODE	2	-0.104; -0.322	7.4×10⁻¹; 2.7×10⁻⁴	1	1	AGES-Reykjavik; INTERVAL
UK114	-0.827	1.2×10⁻⁹	Glucuronide of piperine metabolite C17H21NO3 (3)*	deCODE	2	-0.454; -0.372	7.5×10⁻²; 3.5×10⁻⁵	1	1	AGES-Reykjavik; INTERVAL
ARL3	-0.701	2.3×10⁻¹⁰	Glucuronide of piperine metabolite C17H21NO3 (3)*	deCODE	2	-0.456; 0.904	2.2×10⁻³; 1.5×10⁻¹	1	0	AGES-Reykjavik; INTERVAL
ARL3	0.513	5.1×10⁻⁹	N(delta)-acetylornithine	deCODE	2	0.305; 0.155	9.2×10⁻³; 4.6×10⁻¹	1	0	AGES-Reykjavik; INTERVAL
COMT	3.649	1.0×10⁻¹⁰⁰	Glucuronide of piperine metabolite C17H21NO3 (3)*	deCODE	1	-1.045	6.1×10⁻³	0	0	Gilly
APOA5	-0.238	2.0×10⁻¹²	X - 18889	deCODE	2	-0.117; -0.578	5.7×10⁻²; 4.7×10⁻²	1	0	AGES-Reykjavik; INTERVAL
APOA5	-0.328	7.9×10⁻¹⁰	Glucuronide of piperine metabolite C17H21NO3 (3)*	deCODE	2	-0.18; 0.109	8.4×10⁻²; 5.2×10⁻¹	0	0	AGES-Reykjavik; INTERVAL
TIG1	-0.066	1.2×10⁻⁸	N-acetylasparagine	deCODE	2	-0.026; -0.022	5.7×10⁻²; 3.1×10⁻¹	0	0	AGES-Reykjavik; INTERVAL
TIG1	-0.103	2.6×10⁻¹⁰	X - 18889	deCODE	2	-0.107; -0.043	8.5×10⁻⁹; 6.3×10⁻³	2	1	AGES-Reykjavik; INTERVAL
TIG1	0.14	1.0×10⁻¹⁰⁰	Glycocholenate sulfate*	deCODE	2	0.028; 0.132	2.3×10⁻¹; 2.6×10⁻⁴	1	1	AGES-Reykjavik; INTERVAL
TIG1	-0.085	8.3×10⁻⁹	Diacetylspermidine*	deCODE	2	-0.025; -0.008	3.1×10⁻²; 7.2×10⁻¹	1	0	AGES-Reykjavik; INTERVAL
TIG1	-0.081	1.6×10⁻⁷	N-acetyltyrosine	deCODE	2	-0.025; -0.013	1.2×10⁻¹; 7.1×10⁻¹	0	0	AGES-Reykjavik; INTERVAL
TIG1	-0.158	1.1×10⁻¹⁰	1-methylxanthine	deCODE	2	-0.061; -0.157	1.9×10⁻²; 2.1×10⁻⁴	2	1	AGES-Reykjavik; INTERVAL
TIG1	-0.098	8.8×10⁻⁷	Glucuronide of piperine metabolite C17H21NO3 (3)*	deCODE	2	-0.086; -0.005	3.4×10⁻⁵; 8.6×10⁻¹	1	1	AGES-Reykjavik; INTERVAL
TIG1	-0.146	3.8×10⁻⁷	5-acetylamino-6-formylamino-3-methyluracil	deCODE	2	-0.177; -0.154	4.0×10⁻¹⁰; 5.3×10⁻⁷	2	2	AGES-Reykjavik; INTERVAL
CATH	0.147	2.4×10⁻⁷	N-acetylcitrulline	deCODE	3	0.068; 0.123; 0.05	1.3×10⁻³; 1.9×10⁻²; 3.5×10⁻²	3	0	AGES-Reykjavik; INTERVAL; Gilly
CATH	0.285	4.0×10⁻⁹	X - 12125	deCODE	3	0.133; 0.27; 0.069	1.9×10⁻⁴; 4.4×10⁻⁵; 3.4×10⁻¹	2	2	AGES-Reykjavik; INTERVAL; Gilly
CATH	0.235	8.3×10⁻¹⁰	X - 24515	deCODE	3	0.132; 0.094; 0.04	5.5×10⁻⁴; 1.5×10⁻¹; 5.8×10⁻¹	1	1	AGES-Reykjavik; INTERVAL; Gilly
CATH	0.463	1.7×10⁻¹⁴	N-acetyl-3-methylhistidine*	deCODE	3	0.024; 0.24; 0.199	6.2×10⁻¹; 7.7×10⁻³; 2.3×10⁻⁸	2	1	AGES-Reykjavik; INTERVAL; Gilly
CATH	0.352	7.8×10⁻⁸	Glucuronide of piperine metabolite C17H21NO3 (3)*	deCODE	3	0.058; 0.102; 0.116	2.8×10⁻¹; 2.7×10⁻¹; 1.4×10⁻³	1	0	AGES-Reykjavik; INTERVAL; Gilly
MMP10	-0.177	1.0×10⁻¹⁰⁰	N-acetylarginine	deCODE	3	-0.183; -0.126; -0.094	9.3×10⁻⁶; 3.5×10⁻⁵; 7.6×10⁻³	3	2	SCALLOP; AGES-Reykjavik; INTERVAL
MMP10	0.328	2.7×10⁻⁷	Diacetylspermidine*	deCODE	3	0.138; -0.172; 0.103	1.2×10⁻⁸; 7.4×10⁻²; 3.1×10⁻²	2	1	SCALLOP; AGES-Reykjavik; INTERVAL
MMP10	-0.167	5.5×10⁻⁸	N-acetyltyrosine	deCODE	3	-0.153; -0.043; -0.141	4.2×10⁻²; 4.1×10⁻¹; 4.7×10⁻²	2	0	SCALLOP; AGES-Reykjavik; INTERVAL
MMP10	0.404	2.2×10⁻¹⁶	1-methylxanthine	deCODE	3	0.367; 0.326; 0.422	4.4×10⁻³; 1.5×10⁻¹; 7.8×10⁻⁶	2	1	SCALLOP; AGES-Reykjavik; INTERVAL
MMP10	-0.515	1.0×10⁻¹⁰⁰	N-acetyl-3-methylhistidine*	deCODE	3	-0.448; -0.19; -0.242	1.0×10⁻¹⁰⁰; 4.6×10⁻²; 1.6×10⁻²	3	1	SCALLOP; AGES-Reykjavik; INTERVAL
MMP10	-0.17	1.4×10⁻¹⁴	X - 13698	deCODE	3	-0.226; -0.119; -0.123	1.3×10⁻⁵; 8.7×10⁻³; 3.6×10⁻³	3	1	SCALLOP; AGES-Reykjavik; INTERVAL
MMP10	-0.25	1.2×10⁻⁷	Glucuronide of piperine metabolite C17H21NO3 (3)*	deCODE	3	-0.353; -0.837; -0.171	3.2×10⁻³; 1.3×10⁻⁴; 6.7×10⁻²	2	1	SCALLOP; AGES-Reykjavik; INTERVAL
ILRL1	-0.106	5.3×10⁻¹⁰	X - 13698	deCODE	5	-0.023; 0.111; -0.008; 0.228; 0.168	4.1×10⁻¹; 5.1×10⁻³; 5.7×10⁻¹; 1.7×10⁻⁴; 1.6×10⁻¹	0	0	SCALLOP; AGES-Reykjavik; INTERVAL; Gilly; Yang
ILRL1	-0.29	6.9×10⁻¹¹	Glucuronide of piperine metabolite C17H21NO3 (3)*	deCODE	5	0.006; 0.015; 0.046; 0.237; -0.025	9.1×10⁻¹; 7.5×10⁻¹; 1.4×10⁻¹; 1.4×10⁻⁴; 9.4×10⁻¹	0	0	SCALLOP; AGES-Reykjavik; INTERVAL; Gilly; Yang
CD8A	0.548	2.4×10⁻⁸	X - 12097	deCODE	1	0.349	3.3×10⁻³	1	0	AGES-Reykjavik
CD8A	0.237	1.0×10⁻⁶	N-acetylmethionine sulfoxide	deCODE	1	-0.058	8.0×10⁻²	0	0	AGES-Reykjavik
CD8A	0.27	2.9×10⁻⁷	N-acetyltyrosine	deCODE	1	0.122	1.7×10⁻³	1	0	AGES-Reykjavik
CD8A	0.474	1.4×10⁻⁸	N-acetyl-3-methylhistidine*	deCODE	1	0.24	6.4×10⁻²	0	0	AGES-Reykjavik
AOC1	0.106	1.5×10⁻¹³	N-acetylarginine	deCODE	1	0.109	1.0×10⁻¹⁰⁰	1	1	AGES-Reykjavik
AOC1	0.23	9.3×10⁻⁸	Glycocholenate sulfate*	deCODE	1	0.037	1.8×10⁻¹	0	0	AGES-Reykjavik
AOC1	0.135	3.0×10⁻¹¹	N-acetyltyrosine	deCODE	1	0.054	2.2×10⁻³	1	0	AGES-Reykjavik
AOC1	0.115	4.9×10⁻¹¹	X - 13698	deCODE	1	0.093	4.4×10⁻¹²	1	1	AGES-Reykjavik
AOC1	-0.225	1.3×10⁻⁷	5-acetylamino-6-formylamino-3-methyluracil	deCODE	1	-0.007	8.9×10⁻¹	0	0	AGES-Reykjavik
IL6RA	-0.095	6.9×10⁻⁷	N-acetyltyrosine	deCODE	5	-0.116; -0.101; -0.047; -0.197; -0.094	4.0×10⁻⁴; 1.2×10⁻¹⁴; 1.6×10⁻³; 4.8×10⁻¹; 9.5×10⁻⁵	4	3	SCALLOP; AGES-Reykjavik; Gilly; Yang; INTERVAL
TIMP4	-0.282	5.0×10⁻⁷	N-acetyltyrosine	deCODE	3	-0.101; -0.191; -0.192	2.9×10⁻²; 4.5×10⁻⁴; 6.4×10⁻⁵	3	2	AGES-Reykjavik; INTERVAL; Gilly
MTHFS	-0.143	8.2×10⁻⁷	X - 18889	deCODE	2	0.133; -0.015	2.1×10⁻¹; 8.8×10⁻¹	0	0	AGES-Reykjavik; INTERVAL
ADIPO	0.276	1.0×10⁻⁸	X - 18889	deCODE	1	0.152	1.3×10⁻¹	0	0	AGES-Reykjavik
CAH1	0.567	2.1×10⁻⁷	N-acetylarginine	deCODE	1	0.237	8.5×10⁻³	1	0	AGES-Reykjavik
CAH1	0.889	4.5×10⁻¹⁰	N-acetylcitrulline	deCODE	1	0.479	3.6×10⁻⁴	1	1	AGES-Reykjavik
CAH1	-0.829	4.8×10⁻⁹	X - 18889	deCODE	1	-0.401	6.5×10⁻³	1	0	AGES-Reykjavik
SIG14	0.101	7.0×10⁻⁷	X - 12097	deCODE	2	0.027; -0.079	1.7×10⁻¹; 1.4×10⁻¹	0	0	AGES-Reykjavik; INTERVAL
SIG14	-0.237	2.5×10⁻¹¹	N-acetyl kynurenine (2)	deCODE	2	-0.117; 0.111	9.9×10⁻⁵; 2.0×10⁻¹	1	1	AGES-Reykjavik; INTERVAL
SIG14	-0.183	4.4×10⁻⁹	Glucuronide of piperine metabolite C17H21NO3 (3)*	deCODE	2	-0.124; -0.1	7.0×10⁻⁷; 1.8×10⁻⁵	2	2	AGES-Reykjavik; INTERVAL
SIG14	0.075	3.9×10⁻⁸	Succinylcarnitine (C4-DC)	deCODE	2	0.03; -0.007	3.5×10⁻²; 7.7×10⁻¹	1	0	AGES-Reykjavik; INTERVAL
TRYB2	-0.128	6.0×10⁻⁹	X - 12097	AGES-Reykjavik	1	-0.168	6.9×10⁻¹¹	1	1	INTERVAL
TRYB2	-0.056	1.9×10⁻⁹	Succinylcarnitine (C4-DC)	AGES-Reykjavik	1	-0.041	7.6×10⁻⁸	1	1	INTERVAL
PLXB2	-0.12	1.3×10⁻¹³	X - 21785	deCODE	2	-0.05; -0.066	7.0×10⁻⁵; 1.2×10⁻⁹	2	2	AGES-Reykjavik; INTERVAL
PLXB2	0.362	3.0×10⁻⁹	Glycochenodeoxycholate glucuronide (1)	deCODE	2	0.237; 0.192	4.7×10⁻⁴; 1.4×10⁻¹	1	1	AGES-Reykjavik; INTERVAL
PLXB2	-0.109	4.6×10⁻⁷	X - 23438	deCODE	2	-0.04; -0.02	1.1×10⁻²; 1.5×10⁻¹	1	0	AGES-Reykjavik; INTERVAL
SEMG2	-0.209	1.0×10⁻¹⁰⁰	X - 24519	AGES-Reykjavik	2	-0.176; -0.142	2.3×10⁻¹⁴; 2.4×10⁻¹⁴	2	2	Gilly; INTERVAL
SEMG2	-0.299	6.5×10⁻⁷	Glycochenodeoxycholate glucuronide (1)	AGES-Reykjavik	2	-0.356; -0.198	5.6×10⁻¹⁴; 3.8×10⁻⁵	2	2	Gilly; INTERVAL
SEMG2	-0.33	1.3×10⁻¹⁰	5-acetylamino-6-formylamino-3-methyluracil	AGES-Reykjavik	2	-0.177; -0.373	4.3×10⁻¹; 1.0×10⁻¹⁰⁰	1	1	Gilly; INTERVAL
PCOC1	0.494	3.2×10⁻⁹	N-acetylcitrulline	deCODE	1	0.131	8.5×10⁻²	0	0	INTERVAL
B4GT1	-0.437	8.0×10⁻⁷	N-acetylcitrulline	deCODE	2	-0.39; -0.302	7.8×10⁻²; 2.5×10⁻⁹	1	1	AGES-Reykjavik; INTERVAL
PGFRB	-0.096	3.3×10⁻⁷	N-acetylasparagine	deCODE	3	-0.038; -0.109; -0.12	3.0×10⁻³; 2.6×10⁻³; 3.7×10⁻¹	2	0	AGES-Reykjavik; INTERVAL; Yang
PGFRB	-0.13	5.1×10⁻¹¹	N-acetylcitrulline	deCODE	3	-0.1; -0.079; -0.118	1.8×10⁻⁷; 1.1×10⁻⁷; 4.1×10⁻¹	2	2	AGES-Reykjavik; INTERVAL; Yang
ADA23	-0.049	9.8×10⁻¹⁰	Glycerophosphoserine*	deCODE	2	-0.055; -0.001	5.0×10⁻⁷; 9.5×10⁻¹	1	1	AGES-Reykjavik; INTERVAL
ADA23	0.05	1.1×10⁻⁹	X - 21785	deCODE	2	0.05; 0.039	1.0×10⁻⁵; 7.3×10⁻⁵	2	2	AGES-Reykjavik; INTERVAL
ADA23	0.226	7.1×10⁻⁷	X - 12125	deCODE	2	0.106; -0.035	1.7×10⁻¹; 5.2×10⁻¹	0	0	AGES-Reykjavik; INTERVAL
ADA23	-0.194	1.0×10⁻¹⁰⁰	X - 18889	deCODE	2	-0.112; -0.217	4.0×10⁻²; 2.5×10⁻¹⁰	2	1	AGES-Reykjavik; INTERVAL
ADA23	0.344	2.8×10⁻⁸	N-acetyl kynurenine (2)	deCODE	2	0.167; 0.083	9.6×10⁻²; 1.9×10⁻²	1	0	AGES-Reykjavik; INTERVAL
ADA23	-0.227	7.0×10⁻⁷	N(delta)-acetylornithine	deCODE	2	-0.37; -0.042	2.7×10⁻⁷; 1.4×10⁻¹	1	1	AGES-Reykjavik; INTERVAL
PSG5	0.065	1.9×10⁻¹¹	Glycerophosphoserine*	deCODE	2	0.072; 0.143	1.2×10⁻²; 6.7×10⁻⁴	2	1	AGES-Reykjavik; INTERVAL
PSG5	-0.195	1.2×10⁻¹⁰	N-acetylarginine	deCODE	2	0.035; -0.212	7.1×10⁻¹; 2.2×10⁻³	1	0	AGES-Reykjavik; INTERVAL
LAMC2	0.245	1.0×10⁻⁸	Diacetylspermidine*	deCODE	2	0.14; 0.138	9.1×10⁻⁷; 5.3×10⁻¹⁰	2	2	AGES-Reykjavik; INTERVAL
PDIA5	0.096	1.3×10⁻⁷	Diacetylspermidine*	deCODE	2	0.043; 0.077	3.1×10⁻²; 3.0×10⁻²	2	0	AGES-Reykjavik; INTERVAL
PDIA5	0.218	1.0×10⁻⁶	1-methylxanthine	deCODE	2	0.126; 0.123	5.2×10⁻⁵; 1.7×10⁻¹	1	1	AGES-Reykjavik; INTERVAL
PDIA5	0.202	3.9×10⁻⁹	N-acetyl-3-methylhistidine*	deCODE	2	-0.003; -0.017	8.9×10⁻¹; 8.0×10⁻¹	0	0	AGES-Reykjavik; INTERVAL
SPA12	0.427	1.1×10⁻¹³	N-acetyl-3-methylhistidine*	deCODE	3	0.052; 0.178; 0.129	6.9×10⁻¹; 4.7×10⁻²; 1.7×10⁻⁴	2	1	AGES-Reykjavik; INTERVAL; Gilly
SPA11	0.4	1.7×10⁻⁷	N-acetyl-3-methylhistidine*	deCODE	1	0.179	9.8×10⁻²	0	0	AGES-Reykjavik
CATD	-0.565	8.3×10⁻¹⁰	N-acetyl-3-methylhistidine*	deCODE	3	-0.408; -0.401; -0.168	6.1×10⁻¹⁴; 1.4×10⁻⁶; 2.7×10⁻³	3	2	SCALLOP; AGES-Reykjavik; Gilly
ERAP1	-0.04	2.2×10⁻¹⁶	Glycerophosphoserine*	deCODE	3	-0.004; -0.025; -0.196	6.4×10⁻¹; 7.7×10⁻⁶; 7.8×10⁻⁸	2	2	AGES-Reykjavik; INTERVAL; Yang
ERAP1	-0.039	2.6×10⁻¹²	X - 23438	deCODE	3	-0.018; -0.06; -0.117	5.9×10⁻⁵; 1.0×10⁻⁶; 3.9×10⁻³	3	2	AGES-Reykjavik; INTERVAL; Yang
NAAA	0.199	2.2×10⁻¹⁰	X - 24515	deCODE	2	0.162; -0.064	6.1×10⁻⁷; 4.1×10⁻¹	1	1	AGES-Reykjavik; INTERVAL
NAAA	0.067	1.1×10⁻⁶	X - 23438	deCODE	2	0.016; 0.052	2.0×10⁻¹; 2.7×10⁻³	1	0	AGES-Reykjavik; INTERVAL
GP116	-0.21	6.0×10⁻¹¹	X - 24519	deCODE	2	-0.175; -0.091	2.4×10⁻⁷; 2.1×10⁻³	2	1	AGES-Reykjavik; INTERVAL
GP116	0.281	3.1×10⁻⁷	X - 24515	deCODE	2	0.044; 0.065	4.0×10⁻¹; 2.7×10⁻¹	0	0	AGES-Reykjavik; INTERVAL
CAH10	-0.216	6.0×10⁻⁷	X - 23438	deCODE	2	-0.082; 0.067	1.6×10⁻¹; 6.4×10⁻¹	0	0	AGES-Reykjavik; INTERVAL
CAH10	0.504	6.0×10⁻⁷	N(delta)-acetylornithine	deCODE	2	0.412; 0.282	2.7×10⁻⁴; 2.9×10⁻³	2	1	AGES-Reykjavik; INTERVAL
NAGK	0.245	2.3×10⁻⁹	X - 23438	deCODE	2	0.003; 0.073	8.8×10⁻¹; 1.4×10⁻³	1	0	AGES-Reykjavik; INTERVAL
NAGK	-0.336	2.6×10⁻⁸	N-acetylputrescine	deCODE	2	0.07; -0.164	7.2×10⁻⁵; 3.2×10⁻³	1	0	AGES-Reykjavik; INTERVAL
NAGK	-0.858	2.7×10⁻¹²	5-acetylamino-6-formylamino-3-methyluracil	deCODE	2	0.139; -0.325	2.7×10⁻¹; 4.6×10⁻⁴	1	1	AGES-Reykjavik; INTERVAL
NAGK	-0.189	2.3×10⁻⁸	Succinylcarnitine (C4-DC)	deCODE	2	-0.046; -0.013	1.3×10⁻²; 5.8×10⁻¹	1	0	AGES-Reykjavik; INTERVAL
CNTN2	-0.133	7.6×10⁻⁹	N-acetylcitrulline	deCODE	2	-0.032; -0.037	3.0×10⁻¹; 3.3×10⁻¹	0	0	AGES-Reykjavik; INTERVAL
CNTN2	0.171	1.0×10⁻¹⁰⁰	X - 23438	deCODE	2	0.133; 0.096	4.6×10⁻¹¹; 1.9×10⁻⁷	2	2	AGES-Reykjavik; INTERVAL
CNTN2	-0.123	1.0×10⁻⁷	N-acetylmethionine sulfoxide	deCODE	2	-0.08; -0.01	1.8×10⁻¹; 6.5×10⁻¹	0	0	AGES-Reykjavik; INTERVAL
PZP	0.041	7.5×10⁻⁸	N-acetyl-aspartyl-glutamate (NAAG)	deCODE	1	0.039	1.8×10⁻⁵	1	1	AGES-Reykjavik
PZP	-0.128	9.1×10⁻⁹	N-acetylarginine	deCODE	1	-0.092	1.0×10⁻¹⁰⁰	1	1	AGES-Reykjavik
PZP	-0.151	4.0×10⁻¹⁰	X - 12125	deCODE	1	-0.151	9.5×10⁻¹⁰	1	1	AGES-Reykjavik
PZP	0.149	4.0×10⁻¹¹	X - 23438	deCODE	1	-0.048	5.8×10⁻²	0	0	AGES-Reykjavik
PZP	0.309	6.7×10⁻⁷	Glucuronide of piperine metabolite C17H21NO3 (3)*	deCODE	1	0.193	2.0×10⁻⁸	1	1	AGES-Reykjavik
FCG2B	0.064	1.0×10⁻¹⁰⁰	N-acetylarginine	deCODE	2	0.061; 0.007	1.0×10⁻¹⁰⁰; 6.7×10⁻¹	1	1	AGES-Reykjavik; Gilly
FCG2B	0.076	4.4×10⁻¹⁶	N-acetylasparagine	deCODE	2	0.02; -0.001	2.5×10⁻¹; 9.8×10⁻¹	0	0	AGES-Reykjavik; Gilly
FCG2B	0.08	2.0×10⁻¹⁴	N-acetylcitrulline	deCODE	2	0.071; 0.03	1.1×10⁻⁵; 3.0×10⁻¹	1	1	AGES-Reykjavik; Gilly
FCG2B	-0.14	1.1×10⁻¹¹	Glycochenodeoxycholate glucuronide (1)	deCODE	2	-0.013; -0.169	7.4×10⁻¹; 2.4×10⁻⁶	1	1	AGES-Reykjavik; Gilly
FCG2B	-0.037	1.4×10⁻⁹	X - 23438	deCODE	2	-0.023; -0.085	4.2×10⁻⁴; 5.0×10⁻⁷	2	2	AGES-Reykjavik; Gilly
FCG2B	0.074	2.0×10⁻¹⁴	N-acetylmethionine sulfoxide	deCODE	2	0.066; 0.029	4.4×10⁻¹³; 3.9×10⁻²	2	1	AGES-Reykjavik; Gilly
FCG2B	0.045	1.1×10⁻⁷	X - 13698	deCODE	2	0.067; 0.054	2.2×10⁻¹⁶; 1.6×10⁻⁴	2	2	AGES-Reykjavik; Gilly
FCG2B	0.069	8.0×10⁻¹⁵	Succinylcarnitine (C4-DC)	deCODE	2	0.025; 0.032	3.5×10⁻⁵; 1.8×10⁻⁴	2	2	AGES-Reykjavik; Gilly
FCG2A	-0.057	4.4×10⁻¹⁶	X - 23438	deCODE	2	-0.028; -0.026	5.8×10⁻⁷; 1.2×10⁻³	2	1	AGES-Reykjavik; INTERVAL
FCG2A	0.041	1.0×10⁻⁶	N-acetylmethionine sulfoxide	deCODE	2	0.061; 0.056	8.0×10⁻⁵; 1.7×10⁻⁷	2	2	AGES-Reykjavik; INTERVAL
FCG2A	0.064	1.7×10⁻¹¹	X - 13698	deCODE	2	0.043; 0.014	1.9×10⁻⁹; 3.4×10⁻¹	1	1	AGES-Reykjavik; INTERVAL
CD109	-0.167	2.0×10⁻⁸	X - 23438	deCODE	2	-0.043; -0.092	3.6×10⁻²; 1.2×10⁻³	2	0	AGES-Reykjavik; INTERVAL
CTRB2	0.049	1.1×10⁻⁶	Succinylcarnitine (C4-DC)	deCODE	1	0.056	5.3×10⁻⁴	1	1	AGES-Reykjavik
FINC	-0.298	1.7×10⁻⁷	N-acetyl-aspartyl-glutamate (NAAG)	deCODE	1	-0.045	2.9×10⁻²	1	0	AGES-Reykjavik
SEM3C	0.493	1.0×10⁻¹²	N-acetyl-aspartyl-glutamate (NAAG)	deCODE	2	0.35; 0.192	1.4×10⁻⁵; 5.3×10⁻⁵	2	2	AGES-Reykjavik; INTERVAL
SEM3C	-1.008	6.5×10⁻⁸	X - 24515	deCODE	2	-0.475; -0.322	8.7×10⁻³; 1.0×10⁻²	2	0	AGES-Reykjavik; INTERVAL
ENTP5	-0.63	4.7×10⁻⁷	1-methylxanthine	deCODE	3	-0.34; -0.127; -0.078	1.4×10⁻³; 1.5×10⁻¹; 2.6×10⁻¹	1	0	AGES-Reykjavik; INTERVAL; Gilly
ENTP5	-0.749	5.6×10⁻¹²	5-acetylamino-6-formylamino-3-methyluracil	deCODE	3	-0.494; -0.162; -0.254	3.7×10⁻⁶; 2.8×10⁻⁴; 7.0×10⁻⁴	3	3	AGES-Reykjavik; INTERVAL; Gilly
ARK72	-0.99	2.4×10⁻⁹	X - 24519	deCODE	1	-0.23	1.9×10⁻²	1	0	AGES-Reykjavik
* Columns: Point estimate - mean difference of indicated association between protein and metabolism
breakdown product in the discovery study, p-value - p-value of indicated association in the
discovery study, Discovery study - study with largest sample size, No. other occurrences - number of
other studies in which replication was attempted, Other point estimates - mean difference of
indicated association for each study in which replication was attempted, Other p-values - p-value of
indicated association for each study in which replication was attempted, Nominal replicates - number
of times association was replicated with a p-value < 0.05, Adjusted replicates - number of times
association was replicated with an adjusted p-value, Studies - studies in which replication was
attempted, see Methods section for more details. Abbreviations: CHD = coronary heart disease.

## Sheet: Table S6
Protein name	Gene name	Beta (95% CI)	p-value	FDR adjusted p-value	p-value treshold	Significant
CATD	CTSD	0.23 (0.1; 0.36)	6.75×10⁻⁴	2.43×10⁻²	0.1	Yes
PLTP	PLTP	0.26 (0.09; 0.43)	2.71×10⁻³	3.05×10⁻²	0.1	Yes
ARK72	AKR7A2	0.3 (0.1; 0.5)	3.09×10⁻³	3.05×10⁻²	0.1	Yes
NAGK	NAGK	0.21 (0.07; 0.36)	3.60×10⁻³	3.05×10⁻²	0.1	Yes
COMT	COMT	0.26 (0.08; 0.43)	4.24×10⁻³	3.05×10⁻²	0.1	Yes
CATH	CTSH	0.27 (0.07; 0.46)	7.80×10⁻³	4.68×10⁻²	0.1	Yes
APOF	APOF	0.15 (0.03; 0.27)	1.62×10⁻²	8.32×10⁻²	0.1	Yes
CAH1	CA1	0.16 (0.02; 0.3)	2.11×10⁻²	9.08×10⁻²	0.1	Yes
A2MG	A2M	0.17 (0.02; 0.32)	2.38×10⁻²	9.08×10⁻²	0.1	Yes
C1S	C1S	0.09 (0.01; 0.17)	2.52×10⁻²	9.08×10⁻²	0.1	Yes
FINC	FN1	-0.05 (-0.1; 0)	3.98×10⁻²	1.30×10⁻¹	0.1	No
CXL16	CXCL16	0.19 (-0.01; 0.38)	6.78×10⁻²	1.96×10⁻¹	0.1	No
IBP3	IGFBP3	-0.12 (-0.26; 0.01)	7.58×10⁻²	1.96×10⁻¹	0.1	No
SEM3C	SEMA3C	0.16 (-0.02; 0.34)	7.62×10⁻²	1.96×10⁻¹	0.1	No
PZP	PZP	0.15 (-0.03; 0.33)	1.02×10⁻¹	2.39×10⁻¹	0.1	No
K6PF	PFKM	0.09 (-0.02; 0.2)	1.13×10⁻¹	2.39×10⁻¹	0.1	No
ITIH3	ITIH3	-0.07 (-0.17; 0.02)	1.15×10⁻¹	2.39×10⁻¹	0.1	No
SCUB3	SCUBE3	-0.14 (-0.32; 0.04)	1.23×10⁻¹	2.39×10⁻¹	0.1	No
ANGT	AGT	0.15 (-0.04; 0.33)	1.26×10⁻¹	2.39×10⁻¹	0.1	No
CD109	CD109	0.1 (-0.04; 0.24)	1.66×10⁻¹	2.91×10⁻¹	0.1	No
PLXB2	PLXNB2	0.08 (-0.03; 0.18)	1.73×10⁻¹	2.91×10⁻¹	0.1	No
CATF	CTSF	-0.06 (-0.15; 0.03)	1.78×10⁻¹	2.91×10⁻¹	0.1	No
APOA5	APOA5	-0.06 (-0.17; 0.04)	2.37×10⁻¹	3.72×10⁻¹	0.1	No
ADIPO	ADIPOQ	-0.08 (-0.21; 0.06)	2.57×10⁻¹	3.85×10⁻¹	0.1	No
PA2GA	PLA2G2A	-0.07 (-0.24; 0.1)	4.03×10⁻¹	5.70×10⁻¹	0.1	No
FGF7	FGF7	0.06 (-0.08; 0.2)	4.12×10⁻¹	5.70×10⁻¹	0.1	No
GAPR1	GLIPR2	0.03 (-0.07; 0.13)	5.33×10⁻¹	6.96×10⁻¹	0.1	No
SERPH	SERPINH1	0.02 (-0.05; 0.1)	5.44×10⁻¹	6.96×10⁻¹	0.1	No
-	C4A	0.04 (-0.12; 0.21)	5.94×10⁻¹	6.96×10⁻¹	0.1	No
PCOC1	PCOLCE	0.03 (-0.09; 0.15)	6.00×10⁻¹	6.96×10⁻¹	0.1	No
UGDH	UGDH	0.03 (-0.08; 0.14)	6.11×10⁻¹	6.96×10⁻¹	0.1	No
TRYB2	TPSB2	0.04 (-0.13; 0.21)	6.26×10⁻¹	6.96×10⁻¹	0.1	No
KLKB1	KLKB1	-0.02 (-0.11; 0.07)	6.38×10⁻¹	6.96×10⁻¹	0.1	No
SHANK3	SHANK3	0.01 (-0.04; 0.06)	6.80×10⁻¹	7.20×10⁻¹	0.1	No
KNG1	KNG1	0.04 (-0.16; 0.23)	7.13×10⁻¹	7.33×10⁻¹	0.1	No
SPRL1	SPARCL1	-0.02 (-0.19; 0.14)	7.73×10⁻¹	7.73×10⁻¹	0.1	No

## Sheet: Table S7
Protein name	Gene name	Beta (95% CI)	p-value	FDR adjusted p-value	p-value treshold	Significant
FER	FER	-0.08 (-0.13; -0.04)	1.01×10⁻⁴	6.02×10⁻³	0.1	Yes
IL6RA	IL6R	0.04 (0.02; 0.07)	1.10×10⁻⁴	6.02×10⁻³	0.1	Yes
AT1B2	ATP1B2	0.04 (0.02; 0.07)	6.84×10⁻⁴	1.93×10⁻²	0.1	Yes
ATF6B	ATF6B	0.03 (0.01; 0.05)	7.01×10⁻⁴	1.93×10⁻²	0.1	Yes
SWP70	SWAP70	0.02 (0.01; 0.03)	1.19×10⁻³	2.61×10⁻²	0.1	Yes
SIG14	SIGLEC14	0.03 (0.01; 0.05)	2.16×10⁻³	3.97×10⁻²	0.1	Yes
SCUB3	SCUBE3	-0.02 (-0.04; 0)	1.32×10⁻²	2.06×10⁻¹	0.1	No
MICA	MICA	0.04 (0.01; 0.07)	1.96×10⁻²	2.06×10⁻¹	0.1	No
ENTP5	ENTPD5	0.02 (0; 0.03)	1.98×10⁻²	2.06×10⁻¹	0.1	No
IFIT3	IFIT3	0.02 (0; 0.04)	2.06×10⁻²	2.06×10⁻¹	0.1	No
MMP10	MMP10	0.03 (0; 0.05)	2.06×10⁻²	2.06×10⁻¹	0.1	No
CCL25	CCL25	-0.01 (-0.02; 0)	2.58×10⁻²	2.35×10⁻¹	0.1	No
SPRL1	SPARCL1	-0.08 (-0.16; -0.01)	2.78×10⁻²	2.35×10⁻¹	0.1	No
FUT5	FUT5	0.01 (0; 0.01)	3.56×10⁻²	2.41×10⁻¹	0.1	No
NAAA	NAAA	0.02 (0; 0.03)	3.56×10⁻²	2.41×10⁻¹	0.1	No
TIMD4	TIMD4	0.03 (0; 0.06)	3.71×10⁻²	2.41×10⁻¹	0.1	No
TIG1	RARRES1	0.05 (0; 0.1)	3.72×10⁻²	2.41×10⁻¹	0.1	No
BGAT	ABO	-0.04 (-0.08; 0)	4.42×10⁻²	2.63×10⁻¹	0.1	No
ITIH3	ITIH3	-0.04 (-0.08; 0)	4.63×10⁻²	2.63×10⁻¹	0.1	No
CXL16	CXCL16	0.04 (0; 0.09)	4.79×10⁻²	2.63×10⁻¹	0.1	No
ERAP1	ERAP1	0.03 (0; 0.07)	5.46×10⁻²	2.84×10⁻¹	0.1	No
SIGL5	SIGLEC5	0.02 (0; 0.05)	5.74×10⁻²	2.84×10⁻¹	0.1	No
ANGT	AGT	-0.08 (-0.16; 0)	5.96×10⁻²	2.84×10⁻¹	0.1	No
STC1	STC1	-0.03 (-0.07; 0)	6.32×10⁻²	2.84×10⁻¹	0.1	No
PSG9	PSG9	-0.04 (-0.07; 0)	6.45×10⁻²	2.84×10⁻¹	0.1	No
AOC1	AOC1	0.03 (0; 0.07)	8.23×10⁻²	3.31×10⁻¹	0.1	No
CAH10	CA10	0.03 (0; 0.06)	8.33×10⁻²	3.31×10⁻¹	0.1	No
ACBD7	ACBD7	-0.03 (-0.06; 0)	8.99×10⁻²	3.31×10⁻¹	0.1	No
COMT	COMT	0.02 (0; 0.05)	9.24×10⁻²	3.31×10⁻¹	0.1	No
FGF7	FGF7	-0.04 (-0.08; 0.01)	9.76×10⁻²	3.31×10⁻¹	0.1	No
MTHFS	MTHFS	0.03 (-0.01; 0.06)	1.00×10⁻¹	3.31×10⁻¹	0.1	No
WWOX	WWOX	-0.03 (-0.07; 0.01)	1.05×10⁻¹	3.31×10⁻¹	0.1	No
SEMG2	DLK1	0.03 (-0.01; 0.06)	1.06×10⁻¹	3.31×10⁻¹	0.1	No
HEXI2	HEXIM2	-0.03 (-0.06; 0.01)	1.06×10⁻¹	3.31×10⁻¹	0.1	No
GOLM1	GOLM1	0.03 (-0.01; 0.07)	1.10×10⁻¹	3.31×10⁻¹	0.1	No
SPA11	SERPINA11	-0.01 (-0.02; 0)	1.13×10⁻¹	3.31×10⁻¹	0.1	No
ADSV	SCIN	-0.01 (-0.02; 0)	1.16×10⁻¹	3.31×10⁻¹	0.1	No
IDUA	IDUA	0.04 (-0.01; 0.09)	1.16×10⁻¹	3.31×10⁻¹	0.1	No
ADA23	ADAM23	-0.03 (-0.07; 0.01)	1.18×10⁻¹	3.31×10⁻¹	0.1	No
ILRL1	IL1RL1	-0.03 (-0.08; 0.01)	1.21×10⁻¹	3.31×10⁻¹	0.1	No
SEM3C	SEMA3C	0.03 (-0.01; 0.08)	1.24×10⁻¹	3.31×10⁻¹	0.1	No
PDIA5	PDIA5	0.02 (-0.01; 0.04)	1.32×10⁻¹	3.45×10⁻¹	0.1	No
NAGK	NAGK	0.02 (-0.01; 0.05)	1.40×10⁻¹	3.59×10⁻¹	0.1	No
GREM1	GREM1	-0.01 (-0.03; 0)	1.56×10⁻¹	3.89×10⁻¹	0.1	No
FGF2	FGF2	0.02 (-0.01; 0.04)	1.69×10⁻¹	4.11×10⁻¹	0.1	No
CATF	CTSF	-0.06 (-0.15; 0.03)	1.72×10⁻¹	4.11×10⁻¹	0.1	No
INAR1	IFNAR1	0.01 (-0.01; 0.04)	1.89×10⁻¹	4.43×10⁻¹	0.1	No
THIC	ACAT2	0.02 (-0.01; 0.06)	1.93×10⁻¹	4.43×10⁻¹	0.1	No
SPA9	SERPINA9	-0.01 (-0.02; 0.01)	2.00×10⁻¹	4.50×10⁻¹	0.1	No
CD109	CD109	0.01 (-0.01; 0.03)	2.19×10⁻¹	4.82×10⁻¹	0.1	No
KLKB1	KLKB1	0.02 (-0.01; 0.06)	2.30×10⁻¹	4.97×10⁻¹	0.1	No
CNTN2	CNTN2	0.01 (-0.01; 0.04)	2.51×10⁻¹	5.31×10⁻¹	0.1	No
GSTT2	GSTT2B	-0.01 (-0.03; 0.01)	2.56×10⁻¹	5.31×10⁻¹	0.1	No
DNJA4	DNAJA4	-0.03 (-0.08; 0.02)	2.78×10⁻¹	5.58×10⁻¹	0.1	No
FCG2A	FCGR2A	0.02 (-0.02; 0.07)	2.79×10⁻¹	5.58×10⁻¹	0.1	No
NCTR3	NCR3	0 (0; 0.01)	2.85×10⁻¹	5.59×10⁻¹	0.1	No
A2MG	A2M	-0.04 (-0.12; 0.04)	3.01×10⁻¹	5.62×10⁻¹	0.1	No
UGDH	UGDH	0.01 (-0.01; 0.03)	3.02×10⁻¹	5.62×10⁻¹	0.1	No
CATH	CTSH	0.05 (-0.04; 0.14)	3.03×10⁻¹	5.62×10⁻¹	0.1	No
CATD	CTSD	0.06 (-0.05; 0.17)	3.06×10⁻¹	5.62×10⁻¹	0.1	No
VITRN	VIT	0.02 (-0.02; 0.05)	3.13×10⁻¹	5.65×10⁻¹	0.1	No
IBP3	IGFBP3	-0.03 (-0.1; 0.03)	3.38×10⁻¹	6.00×10⁻¹	0.1	No
K6PF	PFKM	-0.01 (-0.03; 0.01)	3.44×10⁻¹	6.00×10⁻¹	0.1	No
CO4A	C4B	0.01 (-0.01; 0.04)	3.50×10⁻¹	6.01×10⁻¹	0.1	No
PGFRB	PDGFRB	-0.03 (-0.11; 0.04)	3.72×10⁻¹	6.26×10⁻¹	0.1	No
FCG2B	FCGR2B	0.03 (-0.04; 0.1)	3.79×10⁻¹	6.26×10⁻¹	0.1	No
FAAA	FAH	0.02 (-0.03; 0.07)	3.82×10⁻¹	6.26×10⁻¹	0.1	No
CNTN5	CNTN5	-0.02 (-0.07; 0.03)	3.90×10⁻¹	6.26×10⁻¹	0.1	No
SHANK3	SHANK3	0.01 (-0.02; 0.05)	3.93×10⁻¹	6.26×10⁻¹	0.1	No
LAMC2	LAMC2	0.01 (-0.01; 0.04)	4.09×10⁻¹	6.43×10⁻¹	0.1	No
APOL3	APOL3	-0.02 (-0.07; 0.03)	4.26×10⁻¹	6.60×10⁻¹	0.1	No
SPA12	SERPINA12	-0.01 (-0.02; 0.01)	4.32×10⁻¹	6.60×10⁻¹	0.1	No
PSG5	PSG5	-0.01 (-0.03; 0.01)	4.44×10⁻¹	6.68×10⁻¹	0.1	No
B4GT1	B4GALT1	-0.01 (-0.05; 0.02)	4.63×10⁻¹	6.88×10⁻¹	0.1	No
MTHSD	MTHFSD	-0.01 (-0.05; 0.03)	4.69×10⁻¹	6.88×10⁻¹	0.1	No
IDI2	IDI2	-0.01 (-0.03; 0.01)	4.88×10⁻¹	7.00×10⁻¹	0.1	No
PLTP	PLTP	0.04 (-0.07; 0.14)	4.90×10⁻¹	7.00×10⁻¹	0.1	No
TLR1	TLR1	0.02 (-0.04; 0.07)	5.55×10⁻¹	7.83×10⁻¹	0.1	No
CAH1	CA1	-0.01 (-0.05; 0.03)	5.78×10⁻¹	7.95×10⁻¹	0.1	No
GAPR1	GLIPR2	0.02 (-0.05; 0.09)	5.82×10⁻¹	7.95×10⁻¹	0.1	No
ARK72	AKR7A2	0.02 (-0.05; 0.08)	5.89×10⁻¹	7.95×10⁻¹	0.1	No
MAX	MAX	-0.02 (-0.09; 0.05)	5.93×10⁻¹	7.95×10⁻¹	0.1	No
FINC	FN1	-0.02 (-0.09; 0.05)	6.03×10⁻¹	7.99×10⁻¹	0.1	No
KNG1	KNG1	-0.01 (-0.05; 0.03)	6.15×10⁻¹	7.99×10⁻¹	0.1	No
I15RA	IL15RA	0.01 (-0.03; 0.05)	6.17×10⁻¹	7.99×10⁻¹	0.1	No
ADIPO	ADIPOQ	0 (-0.02; 0.01)	6.46×10⁻¹	8.20×10⁻¹	0.1	No
DS13A	DUSP13	0 (-0.01; 0.01)	6.52×10⁻¹	8.20×10⁻¹	0.1	No
SERPH	SERPINH1	0.01 (-0.04; 0.07)	6.56×10⁻¹	8.20×10⁻¹	0.1	No
PA2GA	PLA2G2A	0.01 (-0.03; 0.05)	6.71×10⁻¹	8.29×10⁻¹	0.1	No
TIMP4	TIMP4	0.01 (-0.02; 0.04)	6.90×10⁻¹	8.43×10⁻¹	0.1	No
CC126	CCDC126	0.01 (-0.03; 0.04)	7.02×10⁻¹	8.49×10⁻¹	0.1	No
MOTI	MLN	0 (0; 0)	7.13×10⁻¹	8.53×10⁻¹	0.1	No
TS101	TSG101	0 (-0.02; 0.02)	7.27×10⁻¹	8.60×10⁻¹	0.1	No
PZP	PZP	-0.01 (-0.04; 0.03)	7.73×10⁻¹	9.04×10⁻¹	0.1	No
MDGA1	MDGA1	-0.01 (-0.05; 0.03)	7.80×10⁻¹	9.04×10⁻¹	0.1	No
C1S	C1S	-0.01 (-0.06; 0.05)	8.21×10⁻¹	9.40×10⁻¹	0.1	No
PCOC1	PCOLCE	0.01 (-0.04; 0.05)	8.44×10⁻¹	9.57×10⁻¹	0.1	No
APOF	APOF	0 (-0.03; 0.03)	8.54×10⁻¹	9.58×10⁻¹	0.1	No
ARLY	ASL	0 (-0.04; 0.03)	8.67×10⁻¹	9.63×10⁻¹	0.1	No
PLXB2	PLXNB2	0.01 (-0.08; 0.09)	8.84×10⁻¹	9.72×10⁻¹	0.1	No
CD8A	CD8A	0 (-0.04; 0.04)	8.93×10⁻¹	9.72×10⁻¹	0.1	No
WBP2	WBP2	0 (-0.04; 0.04)	9.14×10⁻¹	9.79×10⁻¹	0.1	No
FA11	F11	0 (-0.03; 0.03)	9.16×10⁻¹	9.79×10⁻¹	0.1	No
TR10B	TNFRSF10B	0 (-0.02; 0.02)	9.70×10⁻¹	9.97×10⁻¹	0.1	No
APOA5	APOA5	0 (0; 0)	9.73×10⁻¹	9.97×10⁻¹	0.1	No
NSF1C	NSFL1C	0 (-0.06; 0.06)	9.74×10⁻¹	9.97×10⁻¹	0.1	No
CTRB2	CTRB2	0 (-0.02; 0.02)	9.79×10⁻¹	9.97×10⁻¹	0.1	No
TRYB2	TPSB2	0 (-0.05; 0.04)	9.79×10⁻¹	9.97×10⁻¹	0.1	No
ENTP6	ENTPD6	0 (-0.06; 0.06)	9.90×10⁻¹	9.98×10⁻¹	0.1	No
ARL3	ARL3	0 (-0.04; 0.04)	9.98×10⁻¹	9.98×10⁻¹	0.1	No

## Sheet: Table S8
Protein name	Gene name	Subgroup	Beta (95% CI)	p-value	FDR adjusted p-value	p-value treshold	Significant
CATD	CTSD	Female	0.5 (0.23; 0.77)	5.24×10⁻⁴	6.29×10⁻³	0.1	Yes
CATD	CTSD	Male	0.12 (-0.03; 0.27)	1.24×10⁻¹	5.60×10⁻¹	0.1	No
CATD	CTSD	Interaction: Sex	-	1.59×10⁻²	1.91×10⁻¹	0.1	No
CATD	CTSD	<65	0.05 (-0.18; 0.28)	6.71×10⁻¹	9.65×10⁻¹	0.1	No
CATD	CTSD	>=65	0.31 (0.16; 0.47)	1.51×10⁻⁴	5.43×10⁻³	0.1	Yes
CATD	CTSD	Interaction: Age	-	6.62×10⁻²	4.20×10⁻¹	0.1	No
CATD	CTSD	Diabetes	0.18 (-0.11; 0.48)	2.18×10⁻¹	8.18×10⁻¹	0.1	No
CATD	CTSD	No Diabetes	0.23 (0.08; 0.37)	2.23×10⁻³	2.67×10⁻²	0.1	Yes
CATD	CTSD	Interaction: Diabetes	-	7.66×10⁻¹	9.05×10⁻¹	0.1	No
PLTP	PLTP	Female	0.75 (0.41; 1.09)	5.96×10⁻⁵	2.15×10⁻³	0.1	Yes
PLTP	PLTP	Male	0.08 (-0.12; 0.27)	4.28×10⁻¹	9.42×10⁻¹	0.1	No
PLTP	PLTP	Interaction: Sex	-	8.07×10⁻⁴	4.36×10⁻²	0.1	Yes
PLTP	PLTP	<65	0.06 (-0.22; 0.34)	6.70×10⁻¹	9.65×10⁻¹	0.1	No
PLTP	PLTP	>=65	0.36 (0.15; 0.57)	1.10×10⁻³	1.62×10⁻²	0.1	Yes
PLTP	PLTP	Interaction: Age	-	9.30×10⁻²	4.56×10⁻¹	0.1	No
PLTP	PLTP	Diabetes	-0.04 (-0.4; 0.33)	8.43×10⁻¹	9.66×10⁻¹	0.1	No
PLTP	PLTP	No Diabetes	0.34 (0.15; 0.54)	5.52×10⁻⁴	1.99×10⁻²	0.1	Yes
PLTP	PLTP	Interaction: Diabetes	-	7.19×10⁻²	4.31×10⁻¹	0.1	No
ARK72	AKR7A2	Female	0.53 (0.07; 0.98)	2.42×10⁻²	6.22×10⁻²	0.1	Yes
ARK72	AKR7A2	Male	0.18 (-0.05; 0.4)	1.19×10⁻¹	5.60×10⁻¹	0.1	No
ARK72	AKR7A2	Interaction: Sex	-	1.77×10⁻¹	4.89×10⁻¹	0.1	No
ARK72	AKR7A2	<65	0.14 (-0.16; 0.45)	3.47×10⁻¹	9.65×10⁻¹	0.1	No
ARK72	AKR7A2	>=65	0.37 (0.12; 0.63)	4.33×10⁻³	2.60×10⁻²	0.1	Yes
ARK72	AKR7A2	Interaction: Age	-	2.57×10⁻¹	6.29×10⁻¹	0.1	No
ARK72	AKR7A2	Diabetes	0.06 (-0.35; 0.47)	7.67×10⁻¹	9.66×10⁻¹	0.1	No
ARK72	AKR7A2	No Diabetes	0.36 (0.14; 0.59)	1.84×10⁻³	2.67×10⁻²	0.1	Yes
ARK72	AKR7A2	Interaction: Diabetes	-	2.09×10⁻¹	5.37×10⁻¹	0.1	No
NAGK	NAGK	Female	0.42 (0.11; 0.73)	9.22×10⁻³	3.10×10⁻²	0.1	Yes
NAGK	NAGK	Male	0.14 (-0.03; 0.3)	1.07×10⁻¹	5.60×10⁻¹	0.1	No
NAGK	NAGK	Interaction: Sex	-	1.18×10⁻¹	4.71×10⁻¹	0.1	No
NAGK	NAGK	<65	0.1 (-0.15; 0.36)	4.21×10⁻¹	9.65×10⁻¹	0.1	No
NAGK	NAGK	>=65	0.27 (0.09; 0.44)	3.02×10⁻³	2.18×10⁻²	0.1	Yes
NAGK	NAGK	Interaction: Age	-	2.81×10⁻¹	6.33×10⁻¹	0.1	No
NAGK	NAGK	Diabetes	0.11 (-0.16; 0.38)	4.16×10⁻¹	9.23×10⁻¹	0.1	No
NAGK	NAGK	No Diabetes	0.23 (0.07; 0.4)	6.71×10⁻³	3.94×10⁻²	0.1	Yes
NAGK	NAGK	Interaction: Diabetes	-	4.57×10⁻¹	7.84×10⁻¹	0.1	No
COMT	COMT	Female	0.47 (0.1; 0.84)	1.31×10⁻²	3.62×10⁻²	0.1	Yes
COMT	COMT	Male	0.13 (-0.07; 0.33)	2.02×10⁻¹	7.17×10⁻¹	0.1	No
COMT	COMT	Interaction: Sex	-	1.13×10⁻¹	4.71×10⁻¹	0.1	No
COMT	COMT	<65	0.09 (-0.19; 0.37)	5.18×10⁻¹	9.65×10⁻¹	0.1	No
COMT	COMT	>=65	0.34 (0.12; 0.56)	2.98×10⁻³	2.18×10⁻²	0.1	Yes
COMT	COMT	Interaction: Age	-	1.69×10⁻¹	4.89×10⁻¹	0.1	No
COMT	COMT	Diabetes	0.19 (-0.2; 0.58)	3.26×10⁻¹	8.38×10⁻¹	0.1	No
COMT	COMT	No Diabetes	0.28 (0.08; 0.48)	7.18×10⁻³	3.94×10⁻²	0.1	Yes
COMT	COMT	Interaction: Diabetes	-	6.87×10⁻¹	9.05×10⁻¹	0.1	No
CATH	CTSH	Female	0.7 (0.31; 1.09)	7.84×10⁻⁴	7.05×10⁻³	0.1	Yes
CATH	CTSH	Male	0.05 (-0.16; 0.27)	6.27×10⁻¹	9.42×10⁻¹	0.1	No
CATH	CTSH	Interaction: Sex	-	4.23×10⁻³	1.10×10⁻¹	0.1	No
CATH	CTSH	<65	0.01 (-0.35; 0.36)	9.68×10⁻¹	9.68×10⁻¹	0.1	No
CATH	CTSH	>=65	0.39 (0.15; 0.62)	1.35×10⁻³	1.62×10⁻²	0.1	Yes
CATH	CTSH	Interaction: Age	-	8.02×10⁻²	4.33×10⁻¹	0.1	No
CATH	CTSH	Diabetes	0.31 (-0.1; 0.71)	1.31×10⁻¹	7.84×10⁻¹	0.1	No
CATH	CTSH	No Diabetes	0.25 (0.02; 0.47)	3.33×10⁻²	9.98×10⁻²	0.1	Yes
CATH	CTSH	Interaction: Diabetes	-	8.00×10⁻¹	9.05×10⁻¹	0.1	No
APOF	APOF	Female	0.51 (0.15; 0.86)	5.97×10⁻³	2.69×10⁻²	0.1	Yes
APOF	APOF	Male	0.01 (-0.1; 0.13)	8.46×10⁻¹	9.53×10⁻¹	0.1	No
APOF	APOF	Interaction: Sex	-	8.63×10⁻³	1.33×10⁻¹	0.1	No
APOF	APOF	<65	0.24 (0; 0.48)	5.35×10⁻²	9.65×10⁻¹	0.1	No
APOF	APOF	>=65	0.11 (-0.03; 0.25)	1.22×10⁻¹	2.58×10⁻¹	0.1	No
APOF	APOF	Interaction: Age	-	3.59×10⁻¹	7.19×10⁻¹	0.1	No
APOF	APOF	Diabetes	0.15 (-0.11; 0.41)	2.41×10⁻¹	8.18×10⁻¹	0.1	No
APOF	APOF	No Diabetes	0.15 (0.01; 0.29)	3.28×10⁻²	9.98×10⁻²	0.1	Yes
APOF	APOF	Interaction: Diabetes	-	1.00×10⁰	1.00×10⁰	0.1	No
CAH1	CA1	Female	0.25 (-0.1; 0.59)	1.57×10⁻¹	3.14×10⁻¹	0.1	No
CAH1	CA1	Male	0.07 (-0.08; 0.21)	3.58×10⁻¹	9.42×10⁻¹	0.1	No
CAH1	CA1	Interaction: Sex	-	3.46×10⁻¹	7.19×10⁻¹	0.1	No
CAH1	CA1	<65	0.04 (-0.19; 0.28)	7.19×10⁻¹	9.65×10⁻¹	0.1	No
CAH1	CA1	>=65	0.22 (0.05; 0.39)	1.00×10⁻²	4.01×10⁻²	0.1	Yes
CAH1	CA1	Interaction: Age	-	2.24×10⁻¹	5.62×10⁻¹	0.1	No
CAH1	CA1	Diabetes	-0.03 (-0.3; 0.24)	8.34×10⁻¹	9.66×10⁻¹	0.1	No
CAH1	CA1	No Diabetes	0.23 (0.07; 0.38)	5.94×10⁻³	3.94×10⁻²	0.1	Yes
CAH1	CA1	Interaction: Diabetes	-	1.02×10⁻¹	4.57×10⁻¹	0.1	No
A2MG	A2M	Female	0.56 (0.22; 0.9)	1.72×10⁻³	1.24×10⁻²	0.1	Yes
A2MG	A2M	Male	0.04 (-0.13; 0.2)	6.70×10⁻¹	9.42×10⁻¹	0.1	No
A2MG	A2M	Interaction: Sex	-	7.00×10⁻³	1.26×10⁻¹	0.1	No
A2MG	A2M	<65	-0.01 (-0.24; 0.22)	9.38×10⁻¹	9.65×10⁻¹	0.1	No
A2MG	A2M	>=65	0.26 (0.07; 0.45)	7.35×10⁻³	3.31×10⁻²	0.1	Yes
A2MG	A2M	Interaction: Age	-	7.61×10⁻²	4.32×10⁻¹	0.1	No
A2MG	A2M	Diabetes	0.15 (-0.21; 0.52)	4.07×10⁻¹	9.23×10⁻¹	0.1	No
A2MG	A2M	No Diabetes	0.18 (0.02; 0.34)	3.22×10⁻²	9.98×10⁻²	0.1	Yes
A2MG	A2M	Interaction: Diabetes	-	8.83×10⁻¹	9.24×10⁻¹	0.1	No
C1S	C1S	Female	0.14 (-0.09; 0.37)	2.28×10⁻¹	3.72×10⁻¹	0.1	No
C1S	C1S	Male	0.08 (-0.01; 0.16)	8.14×10⁻²	5.60×10⁻¹	0.1	No
C1S	C1S	Interaction: Sex	-	6.32×10⁻¹	8.70×10⁻¹	0.1	No
C1S	C1S	<65	0.06 (-0.08; 0.21)	3.67×10⁻¹	9.65×10⁻¹	0.1	No
C1S	C1S	>=65	0.11 (0.01; 0.21)	3.89×10⁻²	1.15×10⁻¹	0.1	No
C1S	C1S	Interaction: Age	-	5.78×10⁻¹	8.43×10⁻¹	0.1	No
C1S	C1S	Diabetes	0.11 (-0.07; 0.29)	2.15×10⁻¹	8.18×10⁻¹	0.1	No
C1S	C1S	No Diabetes	0.08 (-0.01; 0.18)	7.61×10⁻²	1.78×10⁻¹	0.1	No
C1S	C1S	Interaction: Diabetes	-	7.73×10⁻¹	9.05×10⁻¹	0.1	No
FINC	FN1	Female	0.02 (-0.08; 0.12)	7.20×10⁻¹	8.66×10⁻¹	0.1	No
FINC	FN1	Male	-0.07 (-0.12; -0.01)	1.64×10⁻²	3.35×10⁻¹	0.1	No
FINC	FN1	Interaction: Sex	-	1.22×10⁻¹	4.71×10⁻¹	0.1	No
FINC	FN1	<65	-0.03 (-0.11; 0.05)	4.49×10⁻¹	9.65×10⁻¹	0.1	No
FINC	FN1	>=65	-0.06 (-0.12; 0)	4.79×10⁻²	1.15×10⁻¹	0.1	No
FINC	FN1	Interaction: Age	-	5.57×10⁻¹	8.36×10⁻¹	0.1	No
FINC	FN1	Diabetes	0.02 (-0.08; 0.12)	7.10×10⁻¹	9.66×10⁻¹	0.1	No
FINC	FN1	No Diabetes	-0.07 (-0.13; -0.02)	7.66×10⁻³	3.94×10⁻²	0.1	Yes
FINC	FN1	Interaction: Diabetes	-	1.22×10⁻¹	4.71×10⁻¹	0.1	No
CXL16	CXCL16	Female	0.48 (0.01; 0.96)	4.73×10⁻²	1.06×10⁻¹	0.1	No
CXL16	CXCL16	Male	0.04 (-0.18; 0.27)	6.88×10⁻¹	9.42×10⁻¹	0.1	No
CXL16	CXCL16	Interaction: Sex	-	1.01×10⁻¹	4.57×10⁻¹	0.1	No
CXL16	CXCL16	<65	-0.03 (-0.39; 0.32)	8.46×10⁻¹	9.65×10⁻¹	0.1	No
CXL16	CXCL16	>=65	0.29 (0.05; 0.53)	1.98×10⁻²	7.13×10⁻²	0.1	Yes
CXL16	CXCL16	Interaction: Age	-	1.43×10⁻¹	4.89×10⁻¹	0.1	No
CXL16	CXCL16	Diabetes	0.09 (-0.27; 0.45)	6.29×10⁻¹	9.66×10⁻¹	0.1	No
CXL16	CXCL16	No Diabetes	0.21 (-0.03; 0.45)	8.63×10⁻²	1.80×10⁻¹	0.1	No
CXL16	CXCL16	Interaction: Diabetes	-	5.87×10⁻¹	8.45×10⁻¹	0.1	No
IBP3	IGFBP3	Female	-0.01 (-0.38; 0.36)	9.51×10⁻¹	9.51×10⁻¹	0.1	No
IBP3	IGFBP3	Male	-0.14 (-0.28; 0.01)	7.24×10⁻²	5.60×10⁻¹	0.1	No
IBP3	IGFBP3	Interaction: Sex	-	5.21×10⁻¹	8.36×10⁻¹	0.1	No
IBP3	IGFBP3	<65	-0.08 (-0.35; 0.18)	5.29×10⁻¹	9.65×10⁻¹	0.1	No
IBP3	IGFBP3	>=65	-0.14 (-0.3; 0.02)	8.07×10⁻²	1.82×10⁻¹	0.1	No
IBP3	IGFBP3	Interaction: Age	-	7.04×10⁻¹	9.05×10⁻¹	0.1	No
IBP3	IGFBP3	Diabetes	-0.15 (-0.44; 0.14)	3.11×10⁻¹	8.38×10⁻¹	0.1	No
IBP3	IGFBP3	No Diabetes	-0.13 (-0.29; 0.02)	9.11×10⁻²	1.80×10⁻¹	0.1	No
IBP3	IGFBP3	Interaction: Diabetes	-	9.05×10⁻¹	9.24×10⁻¹	0.1	No
SEM3C	SEMA3C	Female	0.62 (0.23; 1.01)	2.48×10⁻³	1.49×10⁻²	0.1	Yes
SEM3C	SEMA3C	Male	-0.01 (-0.21; 0.2)	9.53×10⁻¹	9.53×10⁻¹	0.1	No
SEM3C	SEMA3C	Interaction: Sex	-	5.07×10⁻³	1.10×10⁻¹	0.1	No
SEM3C	SEMA3C	<65	-0.02 (-0.35; 0.31)	8.82×10⁻¹	9.65×10⁻¹	0.1	No
SEM3C	SEMA3C	>=65	0.25 (0.03; 0.47)	2.34×10⁻²	7.66×10⁻²	0.1	Yes
SEM3C	SEMA3C	Interaction: Age	-	1.82×10⁻¹	4.92×10⁻¹	0.1	No
SEM3C	SEMA3C	Diabetes	0.07 (-0.34; 0.48)	7.19×10⁻¹	9.66×10⁻¹	0.1	No
SEM3C	SEMA3C	No Diabetes	0.18 (-0.02; 0.38)	7.89×10⁻²	1.78×10⁻¹	0.1	No
SEM3C	SEMA3C	Interaction: Diabetes	-	6.36×10⁻¹	8.70×10⁻¹	0.1	No
PZP	PZP	Female	0.43 (0.01; 0.86)	4.63×10⁻²	1.06×10⁻¹	0.1	No
PZP	PZP	Male	0.22 (0.04; 0.4)	1.86×10⁻²	3.35×10⁻¹	0.1	No
PZP	PZP	Interaction: Sex	-	3.73×10⁻¹	7.19×10⁻¹	0.1	No
PZP	PZP	<65	0.13 (-0.2; 0.46)	4.20×10⁻¹	9.65×10⁻¹	0.1	No
PZP	PZP	>=65	0.16 (-0.06; 0.38)	1.49×10⁻¹	2.66×10⁻¹	0.1	No
PZP	PZP	Interaction: Age	-	8.82×10⁻¹	9.24×10⁻¹	0.1	No
PZP	PZP	Diabetes	0.01 (-0.3; 0.33)	9.24×10⁻¹	9.66×10⁻¹	0.1	No
PZP	PZP	No Diabetes	0.18 (-0.04; 0.39)	1.04×10⁻¹	1.87×10⁻¹	0.1	No
PZP	PZP	Interaction: Diabetes	-	3.82×10⁻¹	7.19×10⁻¹	0.1	No
K6PF	PFKM	Female	0.42 (0.2; 0.65)	3.46×10⁻⁴	6.23×10⁻³	0.1	Yes
K6PF	PFKM	Male	-0.04 (-0.17; 0.08)	5.03×10⁻¹	9.42×10⁻¹	0.1	No
K6PF	PFKM	Interaction: Sex	-	4.60×10⁻⁴	4.36×10⁻²	0.1	Yes
K6PF	PFKM	<65	-0.1 (-0.32; 0.13)	3.83×10⁻¹	9.65×10⁻¹	0.1	No
K6PF	PFKM	>=65	0.18 (0.05; 0.31)	6.01×10⁻³	3.09×10⁻²	0.1	Yes
K6PF	PFKM	Interaction: Age	-	3.47×10⁻²	2.90×10⁻¹	0.1	No
K6PF	PFKM	Diabetes	-0.01 (-0.26; 0.23)	9.07×10⁻¹	9.66×10⁻¹	0.1	No
K6PF	PFKM	No Diabetes	0.12 (-0.01; 0.25)	6.75×10⁻²	1.74×10⁻¹	0.1	No
K6PF	PFKM	Interaction: Diabetes	-	3.58×10⁻¹	7.19×10⁻¹	0.1	No
ITIH3	ITIH3	Female	-0.03 (-0.31; 0.24)	8.05×10⁻¹	8.66×10⁻¹	0.1	No
ITIH3	ITIH3	Male	-0.09 (-0.18; 0.01)	7.18×10⁻²	5.60×10⁻¹	0.1	No
ITIH3	ITIH3	Interaction: Sex	-	6.86×10⁻¹	9.05×10⁻¹	0.1	No
ITIH3	ITIH3	<65	-0.09 (-0.24; 0.07)	2.75×10⁻¹	9.65×10⁻¹	0.1	No
ITIH3	ITIH3	>=65	-0.07 (-0.18; 0.05)	2.47×10⁻¹	3.56×10⁻¹	0.1	No
ITIH3	ITIH3	Interaction: Age	-	8.39×10⁻¹	9.15×10⁻¹	0.1	No
ITIH3	ITIH3	Diabetes	0.06 (-0.11; 0.24)	4.57×10⁻¹	9.23×10⁻¹	0.1	No
ITIH3	ITIH3	No Diabetes	-0.12 (-0.23; -0.01)	2.90×10⁻²	9.98×10⁻²	0.1	Yes
ITIH3	ITIH3	Interaction: Diabetes	-	8.79×10⁻²	4.52×10⁻¹	0.1	No
SCUB3	SCUBE3	Female	-0.29 (-0.72; 0.14)	1.75×10⁻¹	3.24×10⁻¹	0.1	No
SCUB3	SCUBE3	Male	-0.05 (-0.25; 0.15)	6.27×10⁻¹	9.42×10⁻¹	0.1	No
SCUB3	SCUBE3	Interaction: Sex	-	3.21×10⁻¹	6.96×10⁻¹	0.1	No
SCUB3	SCUBE3	<65	0.04 (-0.27; 0.36)	7.75×10⁻¹	9.65×10⁻¹	0.1	No
SCUB3	SCUBE3	>=65	-0.23 (-0.45; -0.01)	4.33×10⁻²	1.15×10⁻¹	0.1	No
SCUB3	SCUBE3	Interaction: Age	-	1.68×10⁻¹	4.89×10⁻¹	0.1	No
SCUB3	SCUBE3	Diabetes	-0.2 (-0.57; 0.18)	2.95×10⁻¹	8.38×10⁻¹	0.1	No
SCUB3	SCUBE3	No Diabetes	-0.12 (-0.33; 0.09)	2.59×10⁻¹	4.24×10⁻¹	0.1	No
SCUB3	SCUBE3	Interaction: Diabetes	-	7.15×10⁻¹	9.05×10⁻¹	0.1	No
ANGT	AGT	Female	0.51 (0.12; 0.89)	1.15×10⁻²	3.44×10⁻²	0.1	Yes
ANGT	AGT	Male	0.02 (-0.2; 0.23)	8.83×10⁻¹	9.53×10⁻¹	0.1	No
ANGT	AGT	Interaction: Sex	-	2.94×10⁻²	2.90×10⁻¹	0.1	No
ANGT	AGT	<65	0.1 (-0.22; 0.42)	5.34×10⁻¹	9.65×10⁻¹	0.1	No
ANGT	AGT	>=65	0.17 (-0.06; 0.4)	1.55×10⁻¹	2.66×10⁻¹	0.1	No
ANGT	AGT	Interaction: Age	-	7.28×10⁻¹	9.05×10⁻¹	0.1	No
ANGT	AGT	Diabetes	0.01 (-0.42; 0.44)	9.66×10⁻¹	9.66×10⁻¹	0.1	No
ANGT	AGT	No Diabetes	0.18 (-0.03; 0.39)	9.48×10⁻²	1.80×10⁻¹	0.1	No
ANGT	AGT	Interaction: Diabetes	-	4.86×10⁻¹	8.21×10⁻¹	0.1	No
CD109	CD109	Female	0.39 (0.11; 0.67)	7.10×10⁻³	2.84×10⁻²	0.1	Yes
CD109	CD109	Male	0.04 (-0.12; 0.21)	6.15×10⁻¹	9.42×10⁻¹	0.1	No
CD109	CD109	Interaction: Sex	-	3.48×10⁻²	2.90×10⁻¹	0.1	No
CD109	CD109	<65	-0.05 (-0.31; 0.22)	7.25×10⁻¹	9.65×10⁻¹	0.1	No
CD109	CD109	>=65	0.17 (0; 0.33)	4.73×10⁻²	1.15×10⁻¹	0.1	No
CD109	CD109	Interaction: Age	-	1.67×10⁻¹	4.89×10⁻¹	0.1	No
CD109	CD109	Diabetes	-0.1 (-0.43; 0.23)	5.54×10⁻¹	9.49×10⁻¹	0.1	No
CD109	CD109	No Diabetes	0.15 (0; 0.3)	5.75×10⁻²	1.59×10⁻¹	0.1	No
CD109	CD109	Interaction: Diabetes	-	1.76×10⁻¹	4.89×10⁻¹	0.1	No
PLXB2	PLXNB2	Female	0.2 (-0.1; 0.49)	1.80×10⁻¹	3.24×10⁻¹	0.1	No
PLXB2	PLXNB2	Male	0.02 (-0.1; 0.14)	7.31×10⁻¹	9.42×10⁻¹	0.1	No
PLXB2	PLXNB2	Interaction: Sex	-	2.68×10⁻¹	6.29×10⁻¹	0.1	No
PLXB2	PLXNB2	<65	0.1 (-0.1; 0.31)	3.20×10⁻¹	9.65×10⁻¹	0.1	No
PLXB2	PLXNB2	>=65	0.06 (-0.07; 0.19)	3.39×10⁻¹	4.52×10⁻¹	0.1	No
PLXB2	PLXNB2	Interaction: Age	-	7.47×10⁻¹	9.05×10⁻¹	0.1	No
PLXB2	PLXNB2	Diabetes	0.02 (-0.23; 0.27)	8.59×10⁻¹	9.66×10⁻¹	0.1	No
PLXB2	PLXNB2	No Diabetes	0.09 (-0.03; 0.21)	1.60×10⁻¹	2.74×10⁻¹	0.1	No
PLXB2	PLXNB2	Interaction: Diabetes	-	6.21×10⁻¹	8.70×10⁻¹	0.1	No
CATF	CTSF	Female	-0.02 (-0.24; 0.19)	8.18×10⁻¹	8.66×10⁻¹	0.1	No
CATF	CTSF	Male	-0.07 (-0.17; 0.03)	1.91×10⁻¹	7.17×10⁻¹	0.1	No
CATF	CTSF	Interaction: Sex	-	6.79×10⁻¹	9.05×10⁻¹	0.1	No
CATF	CTSF	<65	-0.05 (-0.18; 0.08)	4.52×10⁻¹	9.65×10⁻¹	0.1	No
CATF	CTSF	>=65	-0.07 (-0.18; 0.05)	2.55×10⁻¹	3.56×10⁻¹	0.1	No
CATF	CTSF	Interaction: Age	-	8.21×10⁻¹	9.05×10⁻¹	0.1	No
CATF	CTSF	Diabetes	-0.16 (-0.37; 0.04)	1.20×10⁻¹	7.84×10⁻¹	0.1	No
CATF	CTSF	No Diabetes	-0.03 (-0.13; 0.07)	5.25×10⁻¹	6.71×10⁻¹	0.1	No
CATF	CTSF	Interaction: Diabetes	-	2.64×10⁻¹	6.29×10⁻¹	0.1	No
APOA5	APOA5	Female	-0.24 (-0.43; -0.06)	9.48×10⁻³	3.10×10⁻²	0.1	Yes
APOA5	APOA5	Male	-0.01 (-0.14; 0.12)	8.75×10⁻¹	9.53×10⁻¹	0.1	No
APOA5	APOA5	Interaction: Sex	-	4.62×10⁻²	3.56×10⁻¹	0.1	No
APOA5	APOA5	<65	-0.09 (-0.3; 0.13)	4.28×10⁻¹	9.65×10⁻¹	0.1	No
APOA5	APOA5	>=65	-0.05 (-0.17; 0.07)	3.92×10⁻¹	4.87×10⁻¹	0.1	No
APOA5	APOA5	Interaction: Age	-	7.50×10⁻¹	9.05×10⁻¹	0.1	No
APOA5	APOA5	Diabetes	0.21 (-0.04; 0.45)	9.84×10⁻²	7.84×10⁻¹	0.1	No
APOA5	APOA5	No Diabetes	-0.14 (-0.25; -0.03)	1.52×10⁻²	6.82×10⁻²	0.1	Yes
APOA5	APOA5	Interaction: Diabetes	-	1.06×10⁻²	1.44×10⁻¹	0.1	No
ADIPO	ADIPOQ	Female	-0.05 (-0.35; 0.25)	7.45×10⁻¹	8.66×10⁻¹	0.1	No
ADIPO	ADIPOQ	Male	-0.03 (-0.18; 0.12)	6.87×10⁻¹	9.42×10⁻¹	0.1	No
ADIPO	ADIPOQ	Interaction: Sex	-	9.07×10⁻¹	9.24×10⁻¹	0.1	No
ADIPO	ADIPOQ	<65	-0.01 (-0.31; 0.28)	9.31×10⁻¹	9.65×10⁻¹	0.1	No
ADIPO	ADIPOQ	>=65	-0.11 (-0.25; 0.04)	1.41×10⁻¹	2.66×10⁻¹	0.1	No
ADIPO	ADIPOQ	Interaction: Age	-	5.51×10⁻¹	8.36×10⁻¹	0.1	No
ADIPO	ADIPOQ	Diabetes	-0.09 (-0.36; 0.18)	4.87×10⁻¹	9.23×10⁻¹	0.1	No
ADIPO	ADIPOQ	No Diabetes	-0.07 (-0.23; 0.08)	3.48×10⁻¹	5.01×10⁻¹	0.1	No
ADIPO	ADIPOQ	Interaction: Diabetes	-	9.00×10⁻¹	9.24×10⁻¹	0.1	No
PA2GA	PLA2G2A	Female	0.23 (-0.06; 0.53)	1.21×10⁻¹	2.56×10⁻¹	0.1	No
PA2GA	PLA2G2A	Male	-0.13 (-0.33; 0.08)	2.19×10⁻¹	7.17×10⁻¹	0.1	No
PA2GA	PLA2G2A	Interaction: Sex	-	4.95×10⁻²	3.56×10⁻¹	0.1	No
PA2GA	PLA2G2A	<65	0.1 (-0.15; 0.36)	4.15×10⁻¹	9.65×10⁻¹	0.1	No
PA2GA	PLA2G2A	>=65	-0.15 (-0.37; 0.06)	1.51×10⁻¹	2.66×10⁻¹	0.1	No
PA2GA	PLA2G2A	Interaction: Age	-	1.42×10⁻¹	4.89×10⁻¹	0.1	No
PA2GA	PLA2G2A	Diabetes	-0.21 (-0.57; 0.15)	2.50×10⁻¹	8.18×10⁻¹	0.1	No
PA2GA	PLA2G2A	No Diabetes	-0.04 (-0.23; 0.15)	7.00×10⁻¹	7.68×10⁻¹	0.1	No
PA2GA	PLA2G2A	Interaction: Diabetes	-	4.13×10⁻¹	7.19×10⁻¹	0.1	No
FGF7	FGF7	Female	0.23 (-0.12; 0.59)	1.90×10⁻¹	3.25×10⁻¹	0.1	No
FGF7	FGF7	Male	-0.03 (-0.19; 0.12)	6.68×10⁻¹	9.42×10⁻¹	0.1	No
FGF7	FGF7	Interaction: Sex	-	1.88×10⁻¹	4.96×10⁻¹	0.1	No
FGF7	FGF7	<65	-0.03 (-0.27; 0.21)	8.15×10⁻¹	9.65×10⁻¹	0.1	No
FGF7	FGF7	>=65	0.1 (-0.07; 0.27)	2.57×10⁻¹	3.56×10⁻¹	0.1	No
FGF7	FGF7	Interaction: Age	-	3.86×10⁻¹	7.19×10⁻¹	0.1	No
FGF7	FGF7	Diabetes	-0.01 (-0.26; 0.25)	9.57×10⁻¹	9.66×10⁻¹	0.1	No
FGF7	FGF7	No Diabetes	0.08 (-0.09; 0.25)	3.45×10⁻¹	5.01×10⁻¹	0.1	No
FGF7	FGF7	Interaction: Diabetes	-	5.65×10⁻¹	8.36×10⁻¹	0.1	No
GAPR1	GLIPR2	Female	0.11 (-0.1; 0.32)	3.05×10⁻¹	4.78×10⁻¹	0.1	No
GAPR1	GLIPR2	Male	0.03 (-0.09; 0.14)	6.57×10⁻¹	9.42×10⁻¹	0.1	No
GAPR1	GLIPR2	Interaction: Sex	-	5.13×10⁻¹	8.36×10⁻¹	0.1	No
GAPR1	GLIPR2	<65	-0.03 (-0.18; 0.12)	7.22×10⁻¹	9.65×10⁻¹	0.1	No
GAPR1	GLIPR2	>=65	0.06 (-0.07; 0.18)	3.69×10⁻¹	4.74×10⁻¹	0.1	No
GAPR1	GLIPR2	Interaction: Age	-	3.66×10⁻¹	7.19×10⁻¹	0.1	No
GAPR1	GLIPR2	Diabetes	-0.08 (-0.31; 0.15)	4.82×10⁻¹	9.23×10⁻¹	0.1	No
GAPR1	GLIPR2	No Diabetes	0.06 (-0.05; 0.16)	3.01×10⁻¹	4.72×10⁻¹	0.1	No
GAPR1	GLIPR2	Interaction: Diabetes	-	2.78×10⁻¹	6.33×10⁻¹	0.1	No
SERPH	SERPINH1	Female	0.02 (-0.15; 0.19)	8.01×10⁻¹	8.66×10⁻¹	0.1	No
SERPH	SERPINH1	Male	0.01 (-0.07; 0.1)	7.33×10⁻¹	9.42×10⁻¹	0.1	No
SERPH	SERPINH1	Interaction: Sex	-	9.18×10⁻¹	9.26×10⁻¹	0.1	No
SERPH	SERPINH1	<65	0.01 (-0.11; 0.12)	8.93×10⁻¹	9.65×10⁻¹	0.1	No
SERPH	SERPINH1	>=65	0.03 (-0.07; 0.12)	5.39×10⁻¹	5.93×10⁻¹	0.1	No
SERPH	SERPINH1	Interaction: Age	-	7.93×10⁻¹	9.05×10⁻¹	0.1	No
SERPH	SERPINH1	Diabetes	0.17 (-0.01; 0.36)	6.71×10⁻²	7.84×10⁻¹	0.1	No
SERPH	SERPINH1	No Diabetes	-0.02 (-0.1; 0.05)	5.41×10⁻¹	6.71×10⁻¹	0.1	No
SERPH	SERPINH1	Interaction: Diabetes	-	6.21×10⁻²	4.19×10⁻¹	0.1	No
-	C4A	Female	-0.02 (-0.47; 0.44)	9.37×10⁻¹	9.51×10⁻¹	0.1	No
-	C4A	Male	0.01 (-0.16; 0.18)	8.84×10⁻¹	9.53×10⁻¹	0.1	No
-	C4A	Interaction: Sex	-	9.04×10⁻¹	9.24×10⁻¹	0.1	No
-	C4A	<65	-0.13 (-0.41; 0.16)	3.76×10⁻¹	9.65×10⁻¹	0.1	No
-	C4A	>=65	0.12 (-0.08; 0.33)	2.26×10⁻¹	3.56×10⁻¹	0.1	No
-	C4A	Interaction: Age	-	1.63×10⁻¹	4.89×10⁻¹	0.1	No
-	C4A	Diabetes	0.3 (-0.09; 0.69)	1.27×10⁻¹	7.84×10⁻¹	0.1	No
-	C4A	No Diabetes	-0.03 (-0.21; 0.15)	7.25×10⁻¹	7.68×10⁻¹	0.1	No
-	C4A	Interaction: Diabetes	-	1.32×10⁻¹	4.89×10⁻¹	0.1	No
PCOC1	PCOLCE	Female	0.1 (-0.18; 0.39)	4.60×10⁻¹	6.15×10⁻¹	0.1	No
PCOC1	PCOLCE	Male	-0.01 (-0.14; 0.13)	9.03×10⁻¹	9.53×10⁻¹	0.1	No
PCOC1	PCOLCE	Interaction: Sex	-	4.94×10⁻¹	8.21×10⁻¹	0.1	No
PCOC1	PCOLCE	<65	0.02 (-0.2; 0.24)	8.72×10⁻¹	9.65×10⁻¹	0.1	No
PCOC1	PCOLCE	>=65	0.04 (-0.1; 0.18)	6.06×10⁻¹	6.23×10⁻¹	0.1	No
PCOC1	PCOLCE	Interaction: Age	-	8.81×10⁻¹	9.24×10⁻¹	0.1	No
PCOC1	PCOLCE	Diabetes	-0.04 (-0.31; 0.24)	7.95×10⁻¹	9.66×10⁻¹	0.1	No
PCOC1	PCOLCE	No Diabetes	0.05 (-0.08; 0.18)	4.68×10⁻¹	6.49×10⁻¹	0.1	No
PCOC1	PCOLCE	Interaction: Diabetes	-	5.62×10⁻¹	8.36×10⁻¹	0.1	No
UGDH	UGDH	Female	0.34 (0.11; 0.57)	5.33×10⁻³	2.69×10⁻²	0.1	Yes
UGDH	UGDH	Male	-0.05 (-0.19; 0.08)	4.30×10⁻¹	9.42×10⁻¹	0.1	No
UGDH	UGDH	Interaction: Sex	-	4.15×10⁻³	1.10×10⁻¹	0.1	No
UGDH	UGDH	<65	0.01 (-0.2; 0.23)	9.03×10⁻¹	9.65×10⁻¹	0.1	No
UGDH	UGDH	>=65	0.04 (-0.1; 0.17)	5.96×10⁻¹	6.23×10⁻¹	0.1	No
UGDH	UGDH	Interaction: Age	-	8.17×10⁻¹	9.05×10⁻¹	0.1	No
UGDH	UGDH	Diabetes	-0.01 (-0.29; 0.26)	9.25×10⁻¹	9.66×10⁻¹	0.1	No
UGDH	UGDH	No Diabetes	0.04 (-0.09; 0.17)	5.29×10⁻¹	6.71×10⁻¹	0.1	No
UGDH	UGDH	Interaction: Diabetes	-	7.47×10⁻¹	9.05×10⁻¹	0.1	No
TRYB2	TPSB2	Female	-0.05 (-0.44; 0.33)	7.77×10⁻¹	8.66×10⁻¹	0.1	No
TRYB2	TPSB2	Male	0.01 (-0.19; 0.2)	9.52×10⁻¹	9.53×10⁻¹	0.1	No
TRYB2	TPSB2	Interaction: Sex	-	7.85×10⁻¹	9.05×10⁻¹	0.1	No
TRYB2	TPSB2	<65	0.08 (-0.26; 0.41)	6.50×10⁻¹	9.65×10⁻¹	0.1	No
TRYB2	TPSB2	>=65	0.02 (-0.17; 0.22)	8.05×10⁻¹	8.05×10⁻¹	0.1	No
TRYB2	TPSB2	Interaction: Age	-	7.62×10⁻¹	9.05×10⁻¹	0.1	No
TRYB2	TPSB2	Diabetes	0.4 (0.03; 0.78)	3.61×10⁻²	7.84×10⁻¹	0.1	No
TRYB2	TPSB2	No Diabetes	-0.05 (-0.24; 0.13)	5.68×10⁻¹	6.82×10⁻¹	0.1	No
TRYB2	TPSB2	Interaction: Diabetes	-	3.49×10⁻²	2.90×10⁻¹	0.1	No
KLKB1	KLKB1	Female	-0.08 (-0.29; 0.14)	4.86×10⁻¹	6.25×10⁻¹	0.1	No
KLKB1	KLKB1	Male	0.02 (-0.08; 0.12)	6.92×10⁻¹	9.42×10⁻¹	0.1	No
KLKB1	KLKB1	Interaction: Sex	-	4.08×10⁻¹	7.19×10⁻¹	0.1	No
KLKB1	KLKB1	<65	0.02 (-0.13; 0.17)	7.50×10⁻¹	9.65×10⁻¹	0.1	No
KLKB1	KLKB1	>=65	-0.04 (-0.16; 0.07)	4.61×10⁻¹	5.36×10⁻¹	0.1	No
KLKB1	KLKB1	Interaction: Age	-	5.34×10⁻¹	8.36×10⁻¹	0.1	No
KLKB1	KLKB1	Diabetes	-0.15 (-0.37; 0.08)	1.99×10⁻¹	8.18×10⁻¹	0.1	No
KLKB1	KLKB1	No Diabetes	0.02 (-0.08; 0.12)	7.18×10⁻¹	7.68×10⁻¹	0.1	No
KLKB1	KLKB1	Interaction: Diabetes	-	1.76×10⁻¹	4.89×10⁻¹	0.1	No
SHANK3	SHANK3	Female	0.05 (-0.08; 0.18)	4.45×10⁻¹	6.15×10⁻¹	0.1	No
SHANK3	SHANK3	Male	-0.01 (-0.06; 0.05)	8.39×10⁻¹	9.53×10⁻¹	0.1	No
SHANK3	SHANK3	Interaction: Sex	-	4.05×10⁻¹	7.19×10⁻¹	0.1	No
SHANK3	SHANK3	<65	-0.02 (-0.11; 0.07)	6.68×10⁻¹	9.65×10⁻¹	0.1	No
SHANK3	SHANK3	>=65	0.03 (-0.04; 0.09)	4.38×10⁻¹	5.25×10⁻¹	0.1	No
SHANK3	SHANK3	Interaction: Age	-	3.77×10⁻¹	7.19×10⁻¹	0.1	No
SHANK3	SHANK3	Diabetes	0.04 (-0.08; 0.16)	5.19×10⁻¹	9.35×10⁻¹	0.1	No
SHANK3	SHANK3	No Diabetes	0 (-0.06; 0.06)	9.32×10⁻¹	9.32×10⁻¹	0.1	No
SHANK3	SHANK3	Interaction: Diabetes	-	5.59×10⁻¹	8.36×10⁻¹	0.1	No
KNG1	KNG1	Female	0.23 (-0.29; 0.74)	3.84×10⁻¹	5.76×10⁻¹	0.1	No
KNG1	KNG1	Male	-0.05 (-0.25; 0.16)	6.63×10⁻¹	9.42×10⁻¹	0.1	No
KNG1	KNG1	Interaction: Sex	-	3.22×10⁻¹	6.96×10⁻¹	0.1	No
KNG1	KNG1	<65	-0.04 (-0.38; 0.3)	8.17×10⁻¹	9.65×10⁻¹	0.1	No
KNG1	KNG1	>=65	0.07 (-0.16; 0.31)	5.44×10⁻¹	5.93×10⁻¹	0.1	No
KNG1	KNG1	Interaction: Age	-	6.02×10⁻¹	8.55×10⁻¹	0.1	No
KNG1	KNG1	Diabetes	-0.04 (-0.44; 0.36)	8.29×10⁻¹	9.66×10⁻¹	0.1	No
KNG1	KNG1	No Diabetes	0.05 (-0.17; 0.28)	6.38×10⁻¹	7.41×10⁻¹	0.1	No
KNG1	KNG1	Interaction: Diabetes	-	7.01×10⁻¹	9.05×10⁻¹	0.1	No
SPRL1	SPARCL1	Female	-0.16 (-0.59; 0.27)	4.61×10⁻¹	6.15×10⁻¹	0.1	No
SPRL1	SPARCL1	Male	0.04 (-0.14; 0.22)	6.46×10⁻¹	9.42×10⁻¹	0.1	No
SPRL1	SPARCL1	Interaction: Sex	-	4.00×10⁻¹	7.19×10⁻¹	0.1	No
SPRL1	SPARCL1	<65	0.15 (-0.17; 0.48)	3.49×10⁻¹	9.65×10⁻¹	0.1	No
SPRL1	SPARCL1	>=65	-0.11 (-0.3; 0.08)	2.56×10⁻¹	3.56×10⁻¹	0.1	No
SPRL1	SPARCL1	Interaction: Age	-	1.76×10⁻¹	4.89×10⁻¹	0.1	No
SPRL1	SPARCL1	Diabetes	0.02 (-0.38; 0.41)	9.39×10⁻¹	9.66×10⁻¹	0.1	No
SPRL1	SPARCL1	No Diabetes	-0.03 (-0.21; 0.15)	7.48×10⁻¹	7.70×10⁻¹	0.1	No
SPRL1	SPARCL1	Interaction: Diabetes	-	8.21×10⁻¹	9.05×10⁻¹	0.1	No

## Sheet: Table S9
Protein name	Gene name	Subgroup	Beta (95% CI)	p-value	FDR adjusted p-value	p-value treshold	Significant
FER	FER	Female	-0.09 (-0.18; -0.01)	3.52×10⁻²	3.53×10⁻¹	0.1	No
FER	FER	Male	-0.08 (-0.13; -0.03)	2.33×10⁻³	1.27×10⁻¹	0.1	No
FER	FER	Interaction: Sex	-	8.42×10⁻¹	1.00×10⁰	0.1	No
FER	FER	<65	-0.08 (-0.15; -0.01)	1.73×10⁻²	4.26×10⁻¹	0.1	No
FER	FER	>=65	-0.08 (-0.14; -0.03)	2.15×10⁻³	3.95×10⁻²	0.1	Yes
FER	FER	Interaction: Age	-	1.00×10⁰	1.00×10⁰	0.1	No
FER	FER	Diabetes	-0.07 (-0.14; 0)	5.38×10⁻²	9.77×10⁻¹	0.1	No
FER	FER	No Diabetes	-0.09 (-0.14; -0.04)	9.38×10⁻⁴	3.44×10⁻²	0.1	Yes
FER	FER	Interaction: Diabetes	-	6.49×10⁻¹	1.00×10⁰	0.1	No
IL6RA	IL6R	Female	0.09 (0.04; 0.13)	1.50×10⁻⁴	1.66×10⁻²	0.1	Yes
IL6RA	IL6R	Male	0.03 (0.01; 0.06)	1.68×10⁻²	2.31×10⁻¹	0.1	No
IL6RA	IL6R	Interaction: Sex	-	2.23×10⁻²	9.79×10⁻¹	0.1	No
IL6RA	IL6R	<65	0.05 (0.01; 0.09)	1.83×10⁻²	4.26×10⁻¹	0.1	No
IL6RA	IL6R	>=65	0.04 (0.02; 0.07)	1.81×10⁻³	3.95×10⁻²	0.1	Yes
IL6RA	IL6R	Interaction: Age	-	6.78×10⁻¹	1.00×10⁰	0.1	No
IL6RA	IL6R	Diabetes	0.01 (-0.03; 0.06)	5.73×10⁻¹	9.77×10⁻¹	0.1	No
IL6RA	IL6R	No Diabetes	0.06 (0.03; 0.08)	3.02×10⁻⁵	3.33×10⁻³	0.1	Yes
IL6RA	IL6R	Interaction: Diabetes	-	5.69×10⁻²	1.00×10⁰	0.1	No
AT1B2	ATP1B2	Female	0.04 (-0.01; 0.08)	1.05×10⁻¹	5.38×10⁻¹	0.1	No
AT1B2	ATP1B2	Male	0.05 (0.01; 0.08)	3.47×10⁻³	1.27×10⁻¹	0.1	No
AT1B2	ATP1B2	Interaction: Sex	-	7.31×10⁻¹	1.00×10⁰	0.1	No
AT1B2	ATP1B2	<65	0.02 (-0.02; 0.07)	2.86×10⁻¹	8.49×10⁻¹	0.1	No
AT1B2	ATP1B2	>=65	0.05 (0.02; 0.08)	6.05×10⁻⁴	3.33×10⁻²	0.1	Yes
AT1B2	ATP1B2	Interaction: Age	-	2.77×10⁻¹	1.00×10⁰	0.1	No
AT1B2	ATP1B2	Diabetes	0.04 (-0.01; 0.1)	1.15×10⁻¹	9.77×10⁻¹	0.1	No
AT1B2	ATP1B2	No Diabetes	0.04 (0.02; 0.07)	2.43×10⁻³	6.69×10⁻²	0.1	Yes
AT1B2	ATP1B2	Interaction: Diabetes	-	1.00×10⁰	1.00×10⁰	0.1	No
ATF6B	ATF6B	Female	0.04 (0.01; 0.07)	2.13×10⁻²	3.53×10⁻¹	0.1	No
ATF6B	ATF6B	Male	0.03 (0.01; 0.05)	6.57×10⁻³	1.45×10⁻¹	0.1	No
ATF6B	ATF6B	Interaction: Sex	-	5.87×10⁻¹	1.00×10⁰	0.1	No
ATF6B	ATF6B	<65	0.01 (-0.02; 0.04)	3.95×10⁻¹	9.33×10⁻¹	0.1	No
ATF6B	ATF6B	>=65	0.04 (0.02; 0.06)	3.25×10⁻⁴	3.33×10⁻²	0.1	Yes
ATF6B	ATF6B	Interaction: Age	-	1.03×10⁻¹	1.00×10⁰	0.1	No
ATF6B	ATF6B	Diabetes	0.01 (-0.03; 0.05)	6.43×10⁻¹	9.77×10⁻¹	0.1	No
ATF6B	ATF6B	No Diabetes	0.04 (0.02; 0.06)	3.35×10⁻⁴	1.84×10⁻²	0.1	Yes
ATF6B	ATF6B	Interaction: Diabetes	-	1.89×10⁻¹	1.00×10⁰	0.1	No
SWP70	SWAP70	Female	0.01 (-0.01; 0.03)	4.52×10⁻¹	9.29×10⁻¹	0.1	No
SWP70	SWAP70	Male	0.02 (0.01; 0.03)	1.98×10⁻³	1.27×10⁻¹	0.1	No
SWP70	SWAP70	Interaction: Sex	-	3.81×10⁻¹	1.00×10⁰	0.1	No
SWP70	SWAP70	<65	0.01 (-0.01; 0.03)	1.90×10⁻¹	8.24×10⁻¹	0.1	No
SWP70	SWAP70	>=65	0.02 (0.01; 0.04)	2.13×10⁻³	3.95×10⁻²	0.1	Yes
SWP70	SWAP70	Interaction: Age	-	4.33×10⁻¹	1.00×10⁰	0.1	No
SWP70	SWAP70	Diabetes	0.03 (0.01; 0.06)	7.26×10⁻³	7.99×10⁻¹	0.1	No
SWP70	SWAP70	No Diabetes	0.01 (0; 0.03)	3.84×10⁻²	2.57×10⁻¹	0.1	No
SWP70	SWAP70	Interaction: Diabetes	-	1.79×10⁻¹	1.00×10⁰	0.1	No
SIG14	SIGLEC14	Female	0.04 (0; 0.07)	2.93×10⁻²	3.53×10⁻¹	0.1	No
SIG14	SIGLEC14	Male	0.02 (0; 0.04)	3.27×10⁻²	3.48×10⁻¹	0.1	No
SIG14	SIGLEC14	Interaction: Sex	-	3.31×10⁻¹	1.00×10⁰	0.1	No
SIG14	SIGLEC14	<65	0.02 (-0.01; 0.05)	2.03×10⁻¹	8.24×10⁻¹	0.1	No
SIG14	SIGLEC14	>=65	0.03 (0.01; 0.05)	5.94×10⁻³	7.41×10⁻²	0.1	Yes
SIG14	SIGLEC14	Interaction: Age	-	5.87×10⁻¹	1.00×10⁰	0.1	No
SIG14	SIGLEC14	Diabetes	0.04 (0; 0.07)	4.26×10⁻²	9.38×10⁻¹	0.1	No
SIG14	SIGLEC14	No Diabetes	0.02 (0; 0.04)	1.97×10⁻²	2.41×10⁻¹	0.1	No
SIG14	SIGLEC14	Interaction: Diabetes	-	3.31×10⁻¹	1.00×10⁰	0.1	No
SCUB3	SCUBE3	Female	-0.01 (-0.05; 0.03)	7.71×10⁻¹	9.69×10⁻¹	0.1	No
SCUB3	SCUBE3	Male	-0.03 (-0.05; -0.01)	6.61×10⁻³	1.45×10⁻¹	0.1	No
SCUB3	SCUBE3	Interaction: Sex	-	3.81×10⁻¹	1.00×10⁰	0.1	No
SCUB3	SCUBE3	<65	-0.02 (-0.05; 0.01)	2.21×10⁻¹	8.30×10⁻¹	0.1	No
SCUB3	SCUBE3	>=65	-0.03 (-0.05; 0)	2.07×10⁻²	1.89×10⁻¹	0.1	No
SCUB3	SCUBE3	Interaction: Age	-	6.16×10⁻¹	1.00×10⁰	0.1	No
SCUB3	SCUBE3	Diabetes	-0.02 (-0.06; 0.01)	1.42×10⁻¹	9.77×10⁻¹	0.1	No
SCUB3	SCUBE3	No Diabetes	-0.02 (-0.04; 0)	4.67×10⁻²	2.57×10⁻¹	0.1	No
SCUB3	SCUBE3	Interaction: Diabetes	-	1.00×10⁰	1.00×10⁰	0.1	No
MICA	MICA	Female	0 (-0.07; 0.07)	9.07×10⁻¹	9.69×10⁻¹	0.1	No
MICA	MICA	Male	0.05 (0.01; 0.09)	1.15×10⁻²	2.07×10⁻¹	0.1	No
MICA	MICA	Interaction: Sex	-	2.24×10⁻¹	1.00×10⁰	0.1	No
MICA	MICA	<65	0.04 (-0.02; 0.1)	1.90×10⁻¹	8.24×10⁻¹	0.1	No
MICA	MICA	>=65	0.04 (0; 0.08)	5.35×10⁻²	3.28×10⁻¹	0.1	No
MICA	MICA	Interaction: Age	-	1.00×10⁰	1.00×10⁰	0.1	No
MICA	MICA	Diabetes	0.01 (-0.06; 0.09)	6.80×10⁻¹	9.77×10⁻¹	0.1	No
MICA	MICA	No Diabetes	0.05 (0.01; 0.08)	1.86×10⁻²	2.41×10⁻¹	0.1	No
MICA	MICA	Interaction: Diabetes	-	3.44×10⁻¹	1.00×10⁰	0.1	No
ENTP5	ENTPD5	Female	0.04 (0.01; 0.07)	6.79×10⁻³	2.49×10⁻¹	0.1	No
ENTP5	ENTPD5	Male	0.01 (-0.01; 0.03)	2.46×10⁻¹	5.93×10⁻¹	0.1	No
ENTP5	ENTPD5	Interaction: Sex	-	1.03×10⁻¹	1.00×10⁰	0.1	No
ENTP5	ENTPD5	<65	0.01 (-0.01; 0.03)	4.19×10⁻¹	9.33×10⁻¹	0.1	No
ENTP5	ENTPD5	>=65	0.02 (0; 0.04)	2.52×10⁻²	2.13×10⁻¹	0.1	No
ENTP5	ENTPD5	Interaction: Age	-	4.88×10⁻¹	1.00×10⁰	0.1	No
ENTP5	ENTPD5	Diabetes	0.02 (-0.01; 0.05)	2.81×10⁻¹	9.77×10⁻¹	0.1	No
ENTP5	ENTPD5	No Diabetes	0.02 (0; 0.04)	3.62×10⁻²	2.57×10⁻¹	0.1	No
ENTP5	ENTPD5	Interaction: Diabetes	-	1.00×10⁰	1.00×10⁰	0.1	No
IFIT3	IFIT3	Female	0.03 (-0.01; 0.07)	1.88×10⁻¹	7.60×10⁻¹	0.1	No
IFIT3	IFIT3	Male	0.02 (0; 0.05)	6.79×10⁻²	4.45×10⁻¹	0.1	No
IFIT3	IFIT3	Interaction: Sex	-	6.78×10⁻¹	1.00×10⁰	0.1	No
IFIT3	IFIT3	<65	0 (-0.03; 0.03)	9.38×10⁻¹	9.76×10⁻¹	0.1	No
IFIT3	IFIT3	>=65	0.04 (0.01; 0.06)	6.06×10⁻³	7.41×10⁻²	0.1	Yes
IFIT3	IFIT3	Interaction: Age	-	4.47×10⁻²	1.00×10⁰	0.1	No
IFIT3	IFIT3	Diabetes	0.04 (0; 0.08)	2.72×10⁻²	9.23×10⁻¹	0.1	No
IFIT3	IFIT3	No Diabetes	0.02 (-0.01; 0.04)	1.51×10⁻¹	4.31×10⁻¹	0.1	No
IFIT3	IFIT3	Interaction: Diabetes	-	4.06×10⁻¹	1.00×10⁰	0.1	No
MMP10	MMP10	Female	0 (-0.04; 0.05)	9.20×10⁻¹	9.69×10⁻¹	0.1	No
MMP10	MMP10	Male	0.03 (0.01; 0.06)	1.32×10⁻²	2.07×10⁻¹	0.1	No
MMP10	MMP10	Interaction: Sex	-	2.53×10⁻¹	1.00×10⁰	0.1	No
MMP10	MMP10	<65	0 (-0.04; 0.04)	9.05×10⁻¹	9.76×10⁻¹	0.1	No
MMP10	MMP10	>=65	0.04 (0.02; 0.07)	1.33×10⁻³	3.95×10⁻²	0.1	Yes
MMP10	MMP10	Interaction: Age	-	9.65×10⁻²	1.00×10⁰	0.1	No
MMP10	MMP10	Diabetes	0.03 (-0.01; 0.07)	1.45×10⁻¹	9.77×10⁻¹	0.1	No
MMP10	MMP10	No Diabetes	0.02 (0; 0.05)	7.45×10⁻²	3.15×10⁻¹	0.1	No
MMP10	MMP10	Interaction: Diabetes	-	6.78×10⁻¹	1.00×10⁰	0.1	No
CCL25	CCL25	Female	-0.03 (-0.05; 0)	3.59×10⁻²	3.53×10⁻¹	0.1	No
CCL25	CCL25	Male	-0.01 (-0.02; 0)	1.90×10⁻¹	5.74×10⁻¹	0.1	No
CCL25	CCL25	Interaction: Sex	-	1.45×10⁻¹	1.00×10⁰	0.1	No
CCL25	CCL25	<65	-0.02 (-0.04; 0)	2.02×10⁻²	4.26×10⁻¹	0.1	No
CCL25	CCL25	>=65	-0.01 (-0.02; 0.01)	2.78×10⁻¹	5.69×10⁻¹	0.1	No
CCL25	CCL25	Interaction: Age	-	4.33×10⁻¹	1.00×10⁰	0.1	No
CCL25	CCL25	Diabetes	0 (-0.02; 0.02)	9.28×10⁻¹	9.95×10⁻¹	0.1	No
CCL25	CCL25	No Diabetes	-0.01 (-0.03; 0)	1.05×10⁻²	1.93×10⁻¹	0.1	No
CCL25	CCL25	Interaction: Diabetes	-	4.33×10⁻¹	1.00×10⁰	0.1	No
SPRL1	SPARCL1	Female	-0.06 (-0.21; 0.1)	4.63×10⁻¹	9.29×10⁻¹	0.1	No
SPRL1	SPARCL1	Male	-0.09 (-0.17; 0)	5.24×10⁻²	4.43×10⁻¹	0.1	No
SPRL1	SPARCL1	Interaction: Sex	-	7.39×10⁻¹	1.00×10⁰	0.1	No
SPRL1	SPARCL1	<65	0.02 (-0.1; 0.15)	7.07×10⁻¹	9.54×10⁻¹	0.1	No
SPRL1	SPARCL1	>=65	-0.14 (-0.23; -0.05)	3.68×10⁻³	5.78×10⁻²	0.1	Yes
SPRL1	SPARCL1	Interaction: Age	-	4.18×10⁻²	1.00×10⁰	0.1	No
SPRL1	SPARCL1	Diabetes	0.01 (-0.13; 0.16)	8.81×10⁻¹	9.95×10⁻¹	0.1	No
SPRL1	SPARCL1	No Diabetes	-0.12 (-0.21; -0.03)	9.35×10⁻³	1.93×10⁻¹	0.1	No
SPRL1	SPARCL1	Interaction: Diabetes	-	1.35×10⁻¹	1.00×10⁰	0.1	No
FUT5	FUT5	Female	0 (0; 0.01)	7.78×10⁻²	5.38×10⁻¹	0.1	No
FUT5	FUT5	Male	0.01 (0; 0.02)	9.57×10⁻²	5.16×10⁻¹	0.1	No
FUT5	FUT5	Interaction: Sex	-	7.96×10⁻²	1.00×10⁰	0.1	No
FUT5	FUT5	<65	0.01 (0; 0.02)	3.00×10⁻²	4.26×10⁻¹	0.1	No
FUT5	FUT5	>=65	0.01 (0; 0.02)	1.62×10⁻¹	4.55×10⁻¹	0.1	No
FUT5	FUT5	Interaction: Age	-	1.00×10⁰	1.00×10⁰	0.1	No
FUT5	FUT5	Diabetes	0 (-0.01; 0.01)	5.56×10⁻¹	9.77×10⁻¹	0.1	No
FUT5	FUT5	No Diabetes	0.01 (0; 0.02)	4.43×10⁻²	2.57×10⁻¹	0.1	No
FUT5	FUT5	Interaction: Diabetes	-	1.66×10⁻¹	1.00×10⁰	0.1	No
NAAA	NAAA	Female	0.02 (-0.02; 0.05)	3.16×10⁻¹	7.90×10⁻¹	0.1	No
NAAA	NAAA	Male	0.02 (0; 0.03)	1.05×10⁻¹	5.16×10⁻¹	0.1	No
NAAA	NAAA	Interaction: Sex	-	1.00×10⁰	1.00×10⁰	0.1	No
NAAA	NAAA	<65	0.02 (-0.01; 0.05)	1.48×10⁻¹	8.24×10⁻¹	0.1	No
NAAA	NAAA	>=65	0.02 (0; 0.04)	1.18×10⁻¹	4.06×10⁻¹	0.1	No
NAAA	NAAA	Interaction: Age	-	1.00×10⁰	1.00×10⁰	0.1	No
NAAA	NAAA	Diabetes	0.01 (-0.02; 0.05)	5.32×10⁻¹	9.77×10⁻¹	0.1	No
NAAA	NAAA	No Diabetes	0.02 (0; 0.04)	4.35×10⁻²	2.57×10⁻¹	0.1	No
NAAA	NAAA	Interaction: Diabetes	-	6.27×10⁻¹	1.00×10⁰	0.1	No
TIMD4	TIMD4	Female	0.1 (0.04; 0.16)	1.97×10⁻³	1.08×10⁻¹	0.1	No
TIMD4	TIMD4	Male	0.01 (-0.02; 0.05)	4.99×10⁻¹	7.13×10⁻¹	0.1	No
TIMD4	TIMD4	Interaction: Sex	-	1.11×10⁻²	9.79×10⁻¹	0.1	No
TIMD4	TIMD4	<65	0.01 (-0.04; 0.06)	6.39×10⁻¹	9.33×10⁻¹	0.1	No
TIMD4	TIMD4	>=65	0.04 (0; 0.08)	3.38×10⁻²	2.32×10⁻¹	0.1	No
TIMD4	TIMD4	Interaction: Age	-	3.58×10⁻¹	1.00×10⁰	0.1	No
TIMD4	TIMD4	Diabetes	0.05 (-0.01; 0.11)	1.22×10⁻¹	9.77×10⁻¹	0.1	No
TIMD4	TIMD4	No Diabetes	0.03 (-0.01; 0.06)	1.43×10⁻¹	4.31×10⁻¹	0.1	No
TIMD4	TIMD4	Interaction: Diabetes	-	5.73×10⁻¹	1.00×10⁰	0.1	No
TIG1	RARRES1	Female	0.1 (0; 0.2)	4.99×10⁻²	4.23×10⁻¹	0.1	No
TIG1	RARRES1	Male	0.03 (-0.02; 0.09)	2.36×10⁻¹	5.93×10⁻¹	0.1	No
TIG1	RARRES1	Interaction: Sex	-	2.29×10⁻¹	1.00×10⁰	0.1	No
TIG1	RARRES1	<65	0.06 (-0.03; 0.15)	2.10×10⁻¹	8.24×10⁻¹	0.1	No
TIG1	RARRES1	>=65	0.05 (-0.01; 0.11)	7.78×10⁻²	3.42×10⁻¹	0.1	No
TIG1	RARRES1	Interaction: Age	-	8.56×10⁻¹	1.00×10⁰	0.1	No
TIG1	RARRES1	Diabetes	0.06 (-0.05; 0.17)	2.63×10⁻¹	9.77×10⁻¹	0.1	No
TIG1	RARRES1	No Diabetes	0.05 (-0.01; 0.1)	9.52×10⁻²	3.58×10⁻¹	0.1	No
TIG1	RARRES1	Interaction: Diabetes	-	8.73×10⁻¹	1.00×10⁰	0.1	No
BGAT	ABO	Female	-0.07 (-0.15; 0.01)	8.30×10⁻²	5.38×10⁻¹	0.1	No
BGAT	ABO	Male	-0.03 (-0.08; 0.02)	2.13×10⁻¹	5.75×10⁻¹	0.1	No
BGAT	ABO	Interaction: Sex	-	4.06×10⁻¹	1.00×10⁰	0.1	No
BGAT	ABO	<65	-0.05 (-0.12; 0.02)	1.86×10⁻¹	8.24×10⁻¹	0.1	No
BGAT	ABO	>=65	-0.04 (-0.09; 0.01)	1.32×10⁻¹	4.41×10⁻¹	0.1	No
BGAT	ABO	Interaction: Age	-	8.20×10⁻¹	1.00×10⁰	0.1	No
BGAT	ABO	Diabetes	-0.03 (-0.1; 0.05)	5.24×10⁻¹	9.77×10⁻¹	0.1	No
BGAT	ABO	No Diabetes	-0.05 (-0.09; 0)	6.47×10⁻²	2.99×10⁻¹	0.1	No
BGAT	ABO	Interaction: Diabetes	-	6.54×10⁻¹	1.00×10⁰	0.1	No
ITIH3	ITIH3	Female	-0.04 (-0.13; 0.05)	3.88×10⁻¹	8.38×10⁻¹	0.1	No
ITIH3	ITIH3	Male	-0.04 (-0.09; 0.01)	8.51×10⁻²	4.93×10⁻¹	0.1	No
ITIH3	ITIH3	Interaction: Sex	-	1.00×10⁰	1.00×10⁰	0.1	No
ITIH3	ITIH3	<65	-0.03 (-0.1; 0.04)	3.73×10⁻¹	9.33×10⁻¹	0.1	No
ITIH3	ITIH3	>=65	-0.05 (-0.09; 0)	7.45×10⁻²	3.42×10⁻¹	0.1	No
ITIH3	ITIH3	Interaction: Age	-	6.38×10⁻¹	1.00×10⁰	0.1	No
ITIH3	ITIH3	Diabetes	-0.02 (-0.1; 0.06)	5.85×10⁻¹	9.77×10⁻¹	0.1	No
ITIH3	ITIH3	No Diabetes	-0.05 (-0.1; 0)	4.37×10⁻²	2.57×10⁻¹	0.1	No
ITIH3	ITIH3	Interaction: Diabetes	-	5.33×10⁻¹	1.00×10⁰	0.1	No
CXL16	CXCL16	Female	0 (-0.09; 0.09)	9.75×10⁻¹	9.80×10⁻¹	0.1	No
CXL16	CXCL16	Male	0.06 (0; 0.11)	3.15×10⁻²	3.48×10⁻¹	0.1	No
CXL16	CXCL16	Interaction: Sex	-	2.65×10⁻¹	1.00×10⁰	0.1	No
CXL16	CXCL16	<65	0.01 (-0.07; 0.09)	8.66×10⁻¹	9.62×10⁻¹	0.1	No
CXL16	CXCL16	>=65	0.06 (0.01; 0.12)	1.64×10⁻²	1.78×10⁻¹	0.1	No
CXL16	CXCL16	Interaction: Age	-	3.13×10⁻¹	1.00×10⁰	0.1	No
CXL16	CXCL16	Diabetes	0.04 (-0.05; 0.13)	3.85×10⁻¹	9.77×10⁻¹	0.1	No
CXL16	CXCL16	No Diabetes	0.04 (-0.01; 0.09)	7.91×10⁻²	3.22×10⁻¹	0.1	No
CXL16	CXCL16	Interaction: Diabetes	-	1.00×10⁰	1.00×10⁰	0.1	No
ERAP1	ERAP1	Female	0.05 (-0.02; 0.12)	1.38×10⁻¹	6.60×10⁻¹	0.1	No
ERAP1	ERAP1	Male	0.03 (-0.01; 0.08)	1.12×10⁻¹	5.16×10⁻¹	0.1	No
ERAP1	ERAP1	Interaction: Sex	-	6.38×10⁻¹	1.00×10⁰	0.1	No
ERAP1	ERAP1	<65	0.05 (-0.02; 0.11)	1.59×10⁻¹	8.24×10⁻¹	0.1	No
ERAP1	ERAP1	>=65	0.03 (-0.01; 0.07)	1.65×10⁻¹	4.55×10⁻¹	0.1	No
ERAP1	ERAP1	Interaction: Age	-	6.08×10⁻¹	1.00×10⁰	0.1	No
ERAP1	ERAP1	Diabetes	0.02 (-0.06; 0.1)	5.98×10⁻¹	9.77×10⁻¹	0.1	No
ERAP1	ERAP1	No Diabetes	0.04 (0; 0.08)	6.53×10⁻²	2.99×10⁻¹	0.1	No
ERAP1	ERAP1	Interaction: Diabetes	-	6.61×10⁻¹	1.00×10⁰	0.1	No
SIGL5	SIGLEC5	Female	0.01 (-0.04; 0.05)	7.72×10⁻¹	9.69×10⁻¹	0.1	No
SIGL5	SIGLEC5	Male	0.03 (0; 0.05)	6.36×10⁻²	4.45×10⁻¹	0.1	No
SIGL5	SIGLEC5	Interaction: Sex	-	4.46×10⁻¹	1.00×10⁰	0.1	No
SIGL5	SIGLEC5	<65	0.05 (0.01; 0.1)	2.12×10⁻²	4.26×10⁻¹	0.1	No
SIGL5	SIGLEC5	>=65	0.01 (-0.02; 0.04)	5.62×10⁻¹	8.03×10⁻¹	0.1	No
SIGL5	SIGLEC5	Interaction: Age	-	1.47×10⁻¹	1.00×10⁰	0.1	No
SIGL5	SIGLEC5	Diabetes	0.02 (-0.03; 0.07)	5.01×10⁻¹	9.77×10⁻¹	0.1	No
SIGL5	SIGLEC5	No Diabetes	0.03 (0; 0.05)	5.84×10⁻²	2.99×10⁻¹	0.1	No
SIGL5	SIGLEC5	Interaction: Diabetes	-	7.26×10⁻¹	1.00×10⁰	0.1	No
ANGT	AGT	Female	-0.1 (-0.28; 0.08)	2.63×10⁻¹	7.83×10⁻¹	0.1	No
ANGT	AGT	Male	-0.06 (-0.14; 0.03)	2.17×10⁻¹	5.75×10⁻¹	0.1	No
ANGT	AGT	Interaction: Sex	-	6.94×10⁻¹	1.00×10⁰	0.1	No
ANGT	AGT	<65	-0.03 (-0.17; 0.1)	6.25×10⁻¹	9.33×10⁻¹	0.1	No
ANGT	AGT	>=65	-0.1 (-0.19; 0)	5.37×10⁻²	3.28×10⁻¹	0.1	No
ANGT	AGT	Interaction: Age	-	4.06×10⁻¹	1.00×10⁰	0.1	No
ANGT	AGT	Diabetes	-0.01 (-0.16; 0.15)	9.24×10⁻¹	9.95×10⁻¹	0.1	No
ANGT	AGT	No Diabetes	-0.1 (-0.19; -0.01)	3.41×10⁻²	2.57×10⁻¹	0.1	No
ANGT	AGT	Interaction: Diabetes	-	3.25×10⁻¹	1.00×10⁰	0.1	No
STC1	STC1	Female	-0.01 (-0.09; 0.06)	6.77×10⁻¹	9.69×10⁻¹	0.1	No
STC1	STC1	Male	-0.04 (-0.08; 0)	6.87×10⁻²	4.45×10⁻¹	0.1	No
STC1	STC1	Interaction: Sex	-	4.89×10⁻¹	1.00×10⁰	0.1	No
STC1	STC1	<65	-0.02 (-0.09; 0.04)	4.46×10⁻¹	9.33×10⁻¹	0.1	No
STC1	STC1	>=65	-0.04 (-0.08; 0)	7.73×10⁻²	3.42×10⁻¹	0.1	No
STC1	STC1	Interaction: Age	-	6.08×10⁻¹	1.00×10⁰	0.1	No
STC1	STC1	Diabetes	0.01 (-0.06; 0.09)	6.92×10⁻¹	9.77×10⁻¹	0.1	No
STC1	STC1	No Diabetes	-0.05 (-0.09; -0.01)	1.37×10⁻²	2.15×10⁻¹	0.1	No
STC1	STC1	Interaction: Diabetes	-	1.67×10⁻¹	1.00×10⁰	0.1	No
PSG9	PSG9	Female	-0.04 (-0.12; 0.05)	3.71×10⁻¹	8.38×10⁻¹	0.1	No
PSG9	PSG9	Male	-0.04 (-0.08; 0.01)	1.04×10⁻¹	5.16×10⁻¹	0.1	No
PSG9	PSG9	Interaction: Sex	-	1.00×10⁰	1.00×10⁰	0.1	No
PSG9	PSG9	<65	-0.08 (-0.14; -0.01)	2.21×10⁻²	4.26×10⁻¹	0.1	No
PSG9	PSG9	>=65	-0.02 (-0.06; 0.03)	5.03×10⁻¹	7.50×10⁻¹	0.1	No
PSG9	PSG9	Interaction: Age	-	1.37×10⁻¹	1.00×10⁰	0.1	No
PSG9	PSG9	Diabetes	-0.04 (-0.12; 0.05)	3.79×10⁻¹	9.77×10⁻¹	0.1	No
PSG9	PSG9	No Diabetes	-0.03 (-0.08; 0.01)	1.20×10⁻¹	4.00×10⁻¹	0.1	No
PSG9	PSG9	Interaction: Diabetes	-	8.39×10⁻¹	1.00×10⁰	0.1	No
AOC1	AOC1	Female	0.03 (-0.05; 0.11)	4.93×10⁻¹	9.29×10⁻¹	0.1	No
AOC1	AOC1	Male	0.03 (-0.01; 0.07)	1.17×10⁻¹	5.16×10⁻¹	0.1	No
AOC1	AOC1	Interaction: Sex	-	1.00×10⁰	1.00×10⁰	0.1	No
AOC1	AOC1	<65	0.02 (-0.04; 0.08)	5.34×10⁻¹	9.33×10⁻¹	0.1	No
AOC1	AOC1	>=65	0.04 (-0.01; 0.08)	9.58×10⁻²	3.64×10⁻¹	0.1	No
AOC1	AOC1	Interaction: Age	-	6.01×10⁻¹	1.00×10⁰	0.1	No
AOC1	AOC1	Diabetes	-0.01 (-0.08; 0.06)	8.01×10⁻¹	9.77×10⁻¹	0.1	No
AOC1	AOC1	No Diabetes	0.05 (0; 0.09)	3.25×10⁻²	2.57×10⁻¹	0.1	No
AOC1	AOC1	Interaction: Diabetes	-	1.58×10⁻¹	1.00×10⁰	0.1	No
CAH10	CA10	Female	0.08 (0.01; 0.15)	2.81×10⁻²	3.53×10⁻¹	0.1	No
CAH10	CA10	Male	0.02 (-0.02; 0.06)	4.40×10⁻¹	6.72×10⁻¹	0.1	No
CAH10	CA10	Interaction: Sex	-	1.45×10⁻¹	1.00×10⁰	0.1	No
CAH10	CA10	<65	0.05 (-0.01; 0.11)	9.83×10⁻²	7.95×10⁻¹	0.1	No
CAH10	CA10	>=65	0.02 (-0.02; 0.06)	3.34×10⁻¹	6.23×10⁻¹	0.1	No
CAH10	CA10	Interaction: Age	-	4.15×10⁻¹	1.00×10⁰	0.1	No
CAH10	CA10	Diabetes	0.03 (-0.04; 0.1)	4.07×10⁻¹	9.77×10⁻¹	0.1	No
CAH10	CA10	No Diabetes	0.03 (-0.01; 0.07)	1.05×10⁻¹	3.61×10⁻¹	0.1	No
CAH10	CA10	Interaction: Diabetes	-	1.00×10⁰	1.00×10⁰	0.1	No
ACBD7	ACBD7	Female	-0.05 (-0.11; 0.01)	1.08×10⁻¹	5.38×10⁻¹	0.1	No
ACBD7	ACBD7	Male	-0.02 (-0.05; 0.02)	3.36×10⁻¹	6.44×10⁻¹	0.1	No
ACBD7	ACBD7	Interaction: Sex	-	3.97×10⁻¹	1.00×10⁰	0.1	No
ACBD7	ACBD7	<65	-0.04 (-0.09; 0.01)	1.12×10⁻¹	8.23×10⁻¹	0.1	No
ACBD7	ACBD7	>=65	-0.02 (-0.06; 0.02)	3.40×10⁻¹	6.23×10⁻¹	0.1	No
ACBD7	ACBD7	Interaction: Age	-	5.40×10⁻¹	1.00×10⁰	0.1	No
ACBD7	ACBD7	Diabetes	-0.03 (-0.09; 0.03)	3.12×10⁻¹	9.77×10⁻¹	0.1	No
ACBD7	ACBD7	No Diabetes	-0.02 (-0.06; 0.01)	2.05×10⁻¹	4.88×10⁻¹	0.1	No
ACBD7	ACBD7	Interaction: Diabetes	-	7.78×10⁻¹	1.00×10⁰	0.1	No
COMT	COMT	Female	0.02 (-0.03; 0.08)	3.84×10⁻¹	8.38×10⁻¹	0.1	No
COMT	COMT	Male	0.03 (-0.01; 0.06)	1.52×10⁻¹	5.74×10⁻¹	0.1	No
COMT	COMT	Interaction: Sex	-	7.64×10⁻¹	1.00×10⁰	0.1	No
COMT	COMT	<65	0.03 (-0.03; 0.08)	3.68×10⁻¹	9.33×10⁻¹	0.1	No
COMT	COMT	>=65	0.02 (-0.01; 0.06)	1.55×10⁻¹	4.55×10⁻¹	0.1	No
COMT	COMT	Interaction: Age	-	7.64×10⁻¹	1.00×10⁰	0.1	No
COMT	COMT	Diabetes	0.03 (-0.03; 0.09)	3.51×10⁻¹	9.77×10⁻¹	0.1	No
COMT	COMT	No Diabetes	0.02 (-0.01; 0.06)	1.54×10⁻¹	4.31×10⁻¹	0.1	No
COMT	COMT	Interaction: Diabetes	-	7.78×10⁻¹	1.00×10⁰	0.1	No
FGF7	FGF7	Female	-0.03 (-0.11; 0.04)	3.57×10⁻¹	8.38×10⁻¹	0.1	No
FGF7	FGF7	Male	-0.03 (-0.08; 0.02)	2.55×10⁻¹	5.98×10⁻¹	0.1	No
FGF7	FGF7	Interaction: Sex	-	1.00×10⁰	1.00×10⁰	0.1	No
FGF7	FGF7	<65	-0.02 (-0.09; 0.06)	6.62×10⁻¹	9.33×10⁻¹	0.1	No
FGF7	FGF7	>=65	-0.05 (-0.1; 0.01)	8.85×10⁻²	3.61×10⁻¹	0.1	No
FGF7	FGF7	Interaction: Age	-	5.27×10⁻¹	1.00×10⁰	0.1	No
FGF7	FGF7	Diabetes	-0.05 (-0.13; 0.03)	2.28×10⁻¹	9.77×10⁻¹	0.1	No
FGF7	FGF7	No Diabetes	-0.03 (-0.08; 0.02)	2.52×10⁻¹	5.13×10⁻¹	0.1	No
FGF7	FGF7	Interaction: Diabetes	-	6.78×10⁻¹	1.00×10⁰	0.1	No
MTHFS	MTHFS	Female	-0.01 (-0.08; 0.06)	7.78×10⁻¹	9.69×10⁻¹	0.1	No
MTHFS	MTHFS	Male	0.04 (0; 0.08)	3.48×10⁻²	3.48×10⁻¹	0.1	No
MTHFS	MTHFS	Interaction: Sex	-	2.24×10⁻¹	1.00×10⁰	0.1	No
MTHFS	MTHFS	<65	0.05 (-0.01; 0.12)	1.01×10⁻¹	7.95×10⁻¹	0.1	No
MTHFS	MTHFS	>=65	0.02 (-0.02; 0.05)	4.30×10⁻¹	7.08×10⁻¹	0.1	No
MTHFS	MTHFS	Interaction: Age	-	4.26×10⁻¹	1.00×10⁰	0.1	No
MTHFS	MTHFS	Diabetes	0.03 (-0.03; 0.09)	3.78×10⁻¹	9.77×10⁻¹	0.1	No
MTHFS	MTHFS	No Diabetes	0.03 (-0.01; 0.07)	1.40×10⁻¹	4.31×10⁻¹	0.1	No
MTHFS	MTHFS	Interaction: Diabetes	-	1.00×10⁰	1.00×10⁰	0.1	No
WWOX	WWOX	Female	-0.04 (-0.12; 0.04)	2.92×10⁻¹	7.83×10⁻¹	0.1	No
WWOX	WWOX	Male	-0.03 (-0.07; 0.01)	1.98×10⁻¹	5.74×10⁻¹	0.1	No
WWOX	WWOX	Interaction: Sex	-	8.27×10⁻¹	1.00×10⁰	0.1	No
WWOX	WWOX	<65	-0.03 (-0.09; 0.03)	2.85×10⁻¹	8.49×10⁻¹	0.1	No
WWOX	WWOX	>=65	-0.03 (-0.08; 0.02)	2.28×10⁻¹	5.48×10⁻¹	0.1	No
WWOX	WWOX	Interaction: Age	-	1.00×10⁰	1.00×10⁰	0.1	No
WWOX	WWOX	Diabetes	-0.03 (-0.1; 0.04)	4.34×10⁻¹	9.77×10⁻¹	0.1	No
WWOX	WWOX	No Diabetes	-0.03 (-0.07; 0.01)	1.88×10⁻¹	4.71×10⁻¹	0.1	No
WWOX	WWOX	Interaction: Diabetes	-	1.00×10⁰	1.00×10⁰	0.1	No
SEMG2	DLK1	Female	0.04 (-0.03; 0.11)	2.58×10⁻¹	7.83×10⁻¹	0.1	No
SEMG2	DLK1	Male	0.03 (-0.01; 0.06)	1.37×10⁻¹	5.74×10⁻¹	0.1	No
SEMG2	DLK1	Interaction: Sex	-	8.02×10⁻¹	1.00×10⁰	0.1	No
SEMG2	DLK1	<65	0.02 (-0.03; 0.08)	3.70×10⁻¹	9.33×10⁻¹	0.1	No
SEMG2	DLK1	>=65	0.03 (-0.01; 0.06)	1.84×10⁻¹	4.83×10⁻¹	0.1	No
SEMG2	DLK1	Interaction: Age	-	7.64×10⁻¹	1.00×10⁰	0.1	No
SEMG2	DLK1	Diabetes	0.02 (-0.04; 0.08)	4.70×10⁻¹	9.77×10⁻¹	0.1	No
SEMG2	DLK1	No Diabetes	0.03 (-0.01; 0.06)	1.25×10⁻¹	4.05×10⁻¹	0.1	No
SEMG2	DLK1	Interaction: Diabetes	-	7.78×10⁻¹	1.00×10⁰	0.1	No
HEXI2	HEXIM2	Female	-0.04 (-0.1; 0.02)	1.84×10⁻¹	7.60×10⁻¹	0.1	No
HEXI2	HEXIM2	Male	-0.03 (-0.07; 0.01)	1.77×10⁻¹	5.74×10⁻¹	0.1	No
HEXI2	HEXIM2	Interaction: Sex	-	7.86×10⁻¹	1.00×10⁰	0.1	No
HEXI2	HEXIM2	<65	-0.02 (-0.08; 0.04)	5.01×10⁻¹	9.33×10⁻¹	0.1	No
HEXI2	HEXIM2	>=65	-0.03 (-0.07; 0.01)	1.48×10⁻¹	4.55×10⁻¹	0.1	No
HEXI2	HEXIM2	Interaction: Age	-	7.86×10⁻¹	1.00×10⁰	0.1	No
HEXI2	HEXIM2	Diabetes	-0.03 (-0.09; 0.03)	3.09×10⁻¹	9.77×10⁻¹	0.1	No
HEXI2	HEXIM2	No Diabetes	-0.03 (-0.07; 0.01)	1.57×10⁻¹	4.31×10⁻¹	0.1	No
HEXI2	HEXIM2	Interaction: Diabetes	-	1.00×10⁰	1.00×10⁰	0.1	No
GOLM1	GOLM1	Female	0.05 (-0.04; 0.14)	2.47×10⁻¹	7.83×10⁻¹	0.1	No
GOLM1	GOLM1	Male	0.03 (-0.02; 0.08)	1.92×10⁻¹	5.74×10⁻¹	0.1	No
GOLM1	GOLM1	Interaction: Sex	-	7.03×10⁻¹	1.00×10⁰	0.1	No
GOLM1	GOLM1	<65	0.03 (-0.04; 0.1)	3.76×10⁻¹	9.33×10⁻¹	0.1	No
GOLM1	GOLM1	>=65	0.03 (-0.01; 0.08)	1.70×10⁻¹	4.55×10⁻¹	0.1	No
GOLM1	GOLM1	Interaction: Age	-	1.00×10⁰	1.00×10⁰	0.1	No
GOLM1	GOLM1	Diabetes	0.01 (-0.07; 0.08)	8.11×10⁻¹	9.77×10⁻¹	0.1	No
GOLM1	GOLM1	No Diabetes	0.04 (-0.01; 0.09)	9.91×10⁻²	3.58×10⁻¹	0.1	No
GOLM1	GOLM1	Interaction: Diabetes	-	5.14×10⁻¹	1.00×10⁰	0.1	No
SPA11	SERPINA11	Female	-0.01 (-0.03; 0.01)	3.71×10⁻¹	8.38×10⁻¹	0.1	No
SPA11	SERPINA11	Male	-0.01 (-0.02; 0)	1.73×10⁻¹	5.74×10⁻¹	0.1	No
SPA11	SERPINA11	Interaction: Sex	-	1.00×10⁰	1.00×10⁰	0.1	No
SPA11	SERPINA11	<65	-0.02 (-0.04; 0)	3.10×10⁻²	4.26×10⁻¹	0.1	No
SPA11	SERPINA11	>=65	0 (-0.01; 0.01)	8.97×10⁻¹	9.52×10⁻¹	0.1	No
SPA11	SERPINA11	Interaction: Age	-	7.96×10⁻²	1.00×10⁰	0.1	No
SPA11	SERPINA11	Diabetes	0.01 (-0.01; 0.02)	3.49×10⁻¹	9.77×10⁻¹	0.1	No
SPA11	SERPINA11	No Diabetes	-0.01 (-0.02; 0)	3.65×10⁻²	2.57×10⁻¹	0.1	No
SPA11	SERPINA11	Interaction: Diabetes	-	2.97×10⁻²	9.79×10⁻¹	0.1	No
ADSV	SCIN	Female	0 (-0.02; 0.03)	8.21×10⁻¹	9.69×10⁻¹	0.1	No
ADSV	SCIN	Male	-0.01 (-0.03; 0)	4.63×10⁻²	4.24×10⁻¹	0.1	No
ADSV	SCIN	Interaction: Sex	-	5.01×10⁻¹	1.00×10⁰	0.1	No
ADSV	SCIN	<65	0 (-0.03; 0.02)	7.04×10⁻¹	9.54×10⁻¹	0.1	No
ADSV	SCIN	>=65	-0.01 (-0.03; 0)	8.32×10⁻²	3.52×10⁻¹	0.1	No
ADSV	SCIN	Interaction: Age	-	5.01×10⁻¹	1.00×10⁰	0.1	No
ADSV	SCIN	Diabetes	0 (-0.02; 0.03)	7.28×10⁻¹	9.77×10⁻¹	0.1	No
ADSV	SCIN	No Diabetes	-0.01 (-0.03; 0)	4.27×10⁻²	2.57×10⁻¹	0.1	No
ADSV	SCIN	Interaction: Diabetes	-	5.01×10⁻¹	1.00×10⁰	0.1	No
IDUA	IDUA	Female	0.02 (-0.09; 0.12)	7.62×10⁻¹	9.69×10⁻¹	0.1	No
IDUA	IDUA	Male	0.05 (-0.01; 0.1)	1.15×10⁻¹	5.16×10⁻¹	0.1	No
IDUA	IDUA	Interaction: Sex	-	6.20×10⁻¹	1.00×10⁰	0.1	No
IDUA	IDUA	<65	0.1 (0.01; 0.19)	3.63×10⁻²	4.44×10⁻¹	0.1	No
IDUA	IDUA	>=65	0.01 (-0.05; 0.07)	7.09×10⁻¹	9.01×10⁻¹	0.1	No
IDUA	IDUA	Interaction: Age	-	1.03×10⁻¹	1.00×10⁰	0.1	No
IDUA	IDUA	Diabetes	0.04 (-0.06; 0.14)	4.28×10⁻¹	9.77×10⁻¹	0.1	No
IDUA	IDUA	No Diabetes	0.04 (-0.02; 0.1)	1.83×10⁻¹	4.71×10⁻¹	0.1	No
IDUA	IDUA	Interaction: Diabetes	-	1.00×10⁰	1.00×10⁰	0.1	No
ADA23	ADAM23	Female	-0.05 (-0.14; 0.04)	3.04×10⁻¹	7.83×10⁻¹	0.1	No
ADA23	ADAM23	Male	-0.02 (-0.07; 0.02)	3.10×10⁻¹	6.43×10⁻¹	0.1	No
ADA23	ADAM23	Interaction: Sex	-	5.59×10⁻¹	1.00×10⁰	0.1	No
ADA23	ADAM23	<65	-0.02 (-0.08; 0.05)	6.49×10⁻¹	9.33×10⁻¹	0.1	No
ADA23	ADAM23	>=65	-0.04 (-0.09; 0.01)	1.11×10⁻¹	4.01×10⁻¹	0.1	No
ADA23	ADAM23	Interaction: Age	-	6.33×10⁻¹	1.00×10⁰	0.1	No
ADA23	ADAM23	Diabetes	-0.04 (-0.12; 0.03)	2.64×10⁻¹	9.77×10⁻¹	0.1	No
ADA23	ADAM23	No Diabetes	-0.03 (-0.08; 0.02)	2.60×10⁻¹	5.19×10⁻¹	0.1	No
ADA23	ADAM23	Interaction: Diabetes	-	8.28×10⁻¹	1.00×10⁰	0.1	No
ILRL1	IL1RL1	Female	-0.06 (-0.15; 0.03)	2.07×10⁻¹	7.60×10⁻¹	0.1	No
ILRL1	IL1RL1	Male	-0.02 (-0.07; 0.03)	3.98×10⁻¹	6.62×10⁻¹	0.1	No
ILRL1	IL1RL1	Interaction: Sex	-	4.46×10⁻¹	1.00×10⁰	0.1	No
ILRL1	IL1RL1	<65	-0.01 (-0.08; 0.07)	8.61×10⁻¹	9.62×10⁻¹	0.1	No
ILRL1	IL1RL1	>=65	-0.05 (-0.1; 0)	7.46×10⁻²	3.42×10⁻¹	0.1	No
ILRL1	IL1RL1	Interaction: Age	-	3.84×10⁻¹	1.00×10⁰	0.1	No
ILRL1	IL1RL1	Diabetes	0 (-0.09; 0.08)	9.70×10⁻¹	9.95×10⁻¹	0.1	No
ILRL1	IL1RL1	No Diabetes	-0.04 (-0.09; 0.01)	9.22×10⁻²	3.58×10⁻¹	0.1	No
ILRL1	IL1RL1	Interaction: Diabetes	-	4.27×10⁻¹	1.00×10⁰	0.1	No
SEM3C	SEMA3C	Female	0.05 (-0.04; 0.14)	2.58×10⁻¹	7.83×10⁻¹	0.1	No
SEM3C	SEMA3C	Male	0.03 (-0.02; 0.08)	2.19×10⁻¹	5.75×10⁻¹	0.1	No
SEM3C	SEMA3C	Interaction: Sex	-	7.03×10⁻¹	1.00×10⁰	0.1	No
SEM3C	SEMA3C	<65	-0.02 (-0.1; 0.05)	5.79×10⁻¹	9.33×10⁻¹	0.1	No
SEM3C	SEMA3C	>=65	0.06 (0.01; 0.11)	1.78×10⁻²	1.78×10⁻¹	0.1	No
SEM3C	SEMA3C	Interaction: Age	-	8.19×10⁻²	1.00×10⁰	0.1	No
SEM3C	SEMA3C	Diabetes	0.04 (-0.04; 0.12)	3.71×10⁻¹	9.77×10⁻¹	0.1	No
SEM3C	SEMA3C	No Diabetes	0.03 (-0.02; 0.08)	2.26×10⁻¹	4.92×10⁻¹	0.1	No
SEM3C	SEMA3C	Interaction: Diabetes	-	8.35×10⁻¹	1.00×10⁰	0.1	No
PDIA5	PDIA5	Female	0.02 (-0.04; 0.07)	5.77×10⁻¹	9.61×10⁻¹	0.1	No
PDIA5	PDIA5	Male	0.02 (-0.01; 0.04)	1.77×10⁻¹	5.74×10⁻¹	0.1	No
PDIA5	PDIA5	Interaction: Sex	-	1.00×10⁰	1.00×10⁰	0.1	No
PDIA5	PDIA5	<65	0.03 (-0.01; 0.08)	1.74×10⁻¹	8.24×10⁻¹	0.1	No
PDIA5	PDIA5	>=65	0.01 (-0.02; 0.03)	4.76×10⁻¹	7.28×10⁻¹	0.1	No
PDIA5	PDIA5	Interaction: Age	-	4.46×10⁻¹	1.00×10⁰	0.1	No
PDIA5	PDIA5	Diabetes	0.02 (-0.03; 0.06)	4.57×10⁻¹	9.77×10⁻¹	0.1	No
PDIA5	PDIA5	No Diabetes	0.02 (-0.01; 0.04)	2.10×10⁻¹	4.88×10⁻¹	0.1	No
PDIA5	PDIA5	Interaction: Diabetes	-	1.00×10⁰	1.00×10⁰	0.1	No
NAGK	NAGK	Female	0.03 (-0.03; 0.09)	3.86×10⁻¹	8.38×10⁻¹	0.1	No
NAGK	NAGK	Male	0.02 (-0.01; 0.06)	2.48×10⁻¹	5.93×10⁻¹	0.1	No
NAGK	NAGK	Interaction: Sex	-	7.78×10⁻¹	1.00×10⁰	0.1	No
NAGK	NAGK	<65	0.01 (-0.05; 0.06)	8.29×10⁻¹	9.54×10⁻¹	0.1	No
NAGK	NAGK	>=65	0.03 (0; 0.07)	7.49×10⁻²	3.42×10⁻¹	0.1	No
NAGK	NAGK	Interaction: Age	-	5.48×10⁻¹	1.00×10⁰	0.1	No
NAGK	NAGK	Diabetes	0.02 (-0.04; 0.08)	5.23×10⁻¹	9.77×10⁻¹	0.1	No
NAGK	NAGK	No Diabetes	0.02 (-0.01; 0.06)	1.99×10⁻¹	4.87×10⁻¹	0.1	No
NAGK	NAGK	Interaction: Diabetes	-	1.00×10⁰	1.00×10⁰	0.1	No
GREM1	GREM1	Female	-0.03 (-0.06; 0.01)	1.55×10⁻¹	7.11×10⁻¹	0.1	No
GREM1	GREM1	Male	-0.01 (-0.03; 0.01)	4.06×10⁻¹	6.62×10⁻¹	0.1	No
GREM1	GREM1	Interaction: Sex	-	3.31×10⁻¹	1.00×10⁰	0.1	No
GREM1	GREM1	<65	-0.01 (-0.04; 0.02)	6.03×10⁻¹	9.33×10⁻¹	0.1	No
GREM1	GREM1	>=65	-0.01 (-0.03; 0.01)	1.55×10⁻¹	4.55×10⁻¹	0.1	No
GREM1	GREM1	Interaction: Age	-	1.00×10⁰	1.00×10⁰	0.1	No
GREM1	GREM1	Diabetes	-0.01 (-0.05; 0.03)	4.78×10⁻¹	9.77×10⁻¹	0.1	No
GREM1	GREM1	No Diabetes	-0.01 (-0.03; 0.01)	2.78×10⁻¹	5.46×10⁻¹	0.1	No
GREM1	GREM1	Interaction: Diabetes	-	1.00×10⁰	1.00×10⁰	0.1	No
FGF2	FGF2	Female	-0.01 (-0.05; 0.03)	5.41×10⁻¹	9.48×10⁻¹	0.1	No
FGF2	FGF2	Male	0.03 (0; 0.05)	7.70×10⁻²	4.70×10⁻¹	0.1	No
FGF2	FGF2	Interaction: Sex	-	9.65×10⁻²	1.00×10⁰	0.1	No
FGF2	FGF2	<65	-0.02 (-0.06; 0.03)	4.57×10⁻¹	9.33×10⁻¹	0.1	No
FGF2	FGF2	>=65	0.03 (0; 0.06)	2.81×10⁻²	2.21×10⁻¹	0.1	No
FGF2	FGF2	Interaction: Age	-	7.00×10⁻²	1.00×10⁰	0.1	No
FGF2	FGF2	Diabetes	0.02 (-0.03; 0.06)	5.21×10⁻¹	9.77×10⁻¹	0.1	No
FGF2	FGF2	No Diabetes	0.02 (-0.01; 0.04)	2.37×10⁻¹	5.02×10⁻¹	0.1	No
FGF2	FGF2	Interaction: Diabetes	-	1.00×10⁰	1.00×10⁰	0.1	No
CATF	CTSF	Female	-0.02 (-0.2; 0.16)	8.29×10⁻¹	9.69×10⁻¹	0.1	No
CATF	CTSF	Male	-0.07 (-0.16; 0.03)	1.94×10⁻¹	5.74×10⁻¹	0.1	No
CATF	CTSF	Interaction: Sex	-	6.30×10⁻¹	1.00×10⁰	0.1	No
CATF	CTSF	<65	-0.04 (-0.19; 0.11)	6.31×10⁻¹	9.33×10⁻¹	0.1	No
CATF	CTSF	>=65	-0.07 (-0.17; 0.04)	1.95×10⁻¹	4.99×10⁻¹	0.1	No
CATF	CTSF	Interaction: Age	-	7.48×10⁻¹	1.00×10⁰	0.1	No
CATF	CTSF	Diabetes	0 (-0.18; 0.17)	9.65×10⁻¹	9.95×10⁻¹	0.1	No
CATF	CTSF	No Diabetes	-0.08 (-0.18; 0.02)	1.01×10⁻¹	3.58×10⁻¹	0.1	No
CATF	CTSF	Interaction: Diabetes	-	4.37×10⁻¹	1.00×10⁰	0.1	No
INAR1	IFNAR1	Female	0.02 (-0.02; 0.06)	2.98×10⁻¹	7.83×10⁻¹	0.1	No
INAR1	IFNAR1	Male	0.01 (-0.01; 0.04)	2.86×10⁻¹	6.24×10⁻¹	0.1	No
INAR1	IFNAR1	Interaction: Sex	-	6.78×10⁻¹	1.00×10⁰	0.1	No
INAR1	IFNAR1	<65	0.01 (-0.02; 0.05)	4.49×10⁻¹	9.33×10⁻¹	0.1	No
INAR1	IFNAR1	>=65	0.02 (-0.01; 0.04)	2.62×10⁻¹	5.69×10⁻¹	0.1	No
INAR1	IFNAR1	Interaction: Age	-	6.49×10⁻¹	1.00×10⁰	0.1	No
INAR1	IFNAR1	Diabetes	0.01 (-0.03; 0.05)	7.36×10⁻¹	9.77×10⁻¹	0.1	No
INAR1	IFNAR1	No Diabetes	0.02 (-0.01; 0.04)	2.13×10⁻¹	4.88×10⁻¹	0.1	No
INAR1	IFNAR1	Interaction: Diabetes	-	6.78×10⁻¹	1.00×10⁰	0.1	No
THIC	ACAT2	Female	0.1 (0.02; 0.18)	1.76×10⁻²	3.53×10⁻¹	0.1	No
THIC	ACAT2	Male	0 (-0.04; 0.04)	9.43×10⁻¹	9.56×10⁻¹	0.1	No
THIC	ACAT2	Interaction: Sex	-	2.84×10⁻²	9.79×10⁻¹	0.1	No
THIC	ACAT2	<65	0.02 (-0.04; 0.09)	5.10×10⁻¹	9.33×10⁻¹	0.1	No
THIC	ACAT2	>=65	0.02 (-0.02; 0.07)	2.78×10⁻¹	5.69×10⁻¹	0.1	No
THIC	ACAT2	Interaction: Age	-	1.00×10⁰	1.00×10⁰	0.1	No
THIC	ACAT2	Diabetes	-0.02 (-0.09; 0.05)	6.12×10⁻¹	9.77×10⁻¹	0.1	No
THIC	ACAT2	No Diabetes	0.04 (0; 0.08)	7.11×10⁻²	3.13×10⁻¹	0.1	No
THIC	ACAT2	Interaction: Diabetes	-	1.45×10⁻¹	1.00×10⁰	0.1	No
SPA9	SERPINA9	Female	0.01 (-0.02; 0.04)	5.15×10⁻¹	9.29×10⁻¹	0.1	No
SPA9	SERPINA9	Male	-0.02 (-0.03; 0)	6.35×10⁻²	4.45×10⁻¹	0.1	No
SPA9	SERPINA9	Interaction: Sex	-	7.96×10⁻²	1.00×10⁰	0.1	No
SPA9	SERPINA9	<65	0 (-0.03; 0.03)	8.89×10⁻¹	9.76×10⁻¹	0.1	No
SPA9	SERPINA9	>=65	-0.02 (-0.03; 0)	9.24×10⁻²	3.63×10⁻¹	0.1	No
SPA9	SERPINA9	Interaction: Age	-	2.43×10⁻¹	1.00×10⁰	0.1	No
SPA9	SERPINA9	Diabetes	-0.01 (-0.04; 0.02)	4.38×10⁻¹	9.77×10⁻¹	0.1	No
SPA9	SERPINA9	No Diabetes	-0.01 (-0.03; 0.01)	3.21×10⁻¹	6.09×10⁻¹	0.1	No
SPA9	SERPINA9	Interaction: Diabetes	-	1.00×10⁰	1.00×10⁰	0.1	No
CD109	CD109	Female	0 (-0.04; 0.05)	8.80×10⁻¹	9.69×10⁻¹	0.1	No
CD109	CD109	Male	0.02 (-0.01; 0.04)	1.43×10⁻¹	5.74×10⁻¹	0.1	No
CD109	CD109	Interaction: Sex	-	4.46×10⁻¹	1.00×10⁰	0.1	No
CD109	CD109	<65	0 (-0.04; 0.04)	9.40×10⁻¹	9.76×10⁻¹	0.1	No
CD109	CD109	>=65	0.02 (0; 0.04)	1.13×10⁻¹	4.01×10⁻¹	0.1	No
CD109	CD109	Interaction: Age	-	3.81×10⁻¹	1.00×10⁰	0.1	No
CD109	CD109	Diabetes	0.02 (-0.03; 0.06)	4.59×10⁻¹	9.77×10⁻¹	0.1	No
CD109	CD109	No Diabetes	0.01 (-0.01; 0.03)	4.36×10⁻¹	6.76×10⁻¹	0.1	No
CD109	CD109	Interaction: Diabetes	-	6.91×10⁻¹	1.00×10⁰	0.1	No
KLKB1	KLKB1	Female	0.08 (0.01; 0.15)	3.42×10⁻²	3.53×10⁻¹	0.1	No
KLKB1	KLKB1	Male	0 (-0.04; 0.05)	8.51×10⁻¹	9.27×10⁻¹	0.1	No
KLKB1	KLKB1	Interaction: Sex	-	5.95×10⁻²	1.00×10⁰	0.1	No
KLKB1	KLKB1	<65	0.03 (-0.03; 0.1)	2.65×10⁻¹	8.49×10⁻¹	0.1	No
KLKB1	KLKB1	>=65	0.01 (-0.03; 0.06)	5.27×10⁻¹	7.72×10⁻¹	0.1	No
KLKB1	KLKB1	Interaction: Age	-	6.20×10⁻¹	1.00×10⁰	0.1	No
KLKB1	KLKB1	Diabetes	-0.01 (-0.09; 0.07)	8.18×10⁻¹	9.77×10⁻¹	0.1	No
KLKB1	KLKB1	No Diabetes	0.03 (-0.01; 0.07)	1.46×10⁻¹	4.31×10⁻¹	0.1	No
KLKB1	KLKB1	Interaction: Diabetes	-	3.81×10⁻¹	1.00×10⁰	0.1	No
CNTN2	CNTN2	Female	0.05 (-0.01; 0.1)	9.27×10⁻²	5.38×10⁻¹	0.1	No
CNTN2	CNTN2	Male	0.01 (-0.02; 0.03)	6.75×10⁻¹	8.34×10⁻¹	0.1	No
CNTN2	CNTN2	Interaction: Sex	-	1.94×10⁻¹	1.00×10⁰	0.1	No
CNTN2	CNTN2	<65	0.02 (-0.03; 0.06)	4.22×10⁻¹	9.33×10⁻¹	0.1	No
CNTN2	CNTN2	>=65	0.01 (-0.02; 0.04)	3.84×10⁻¹	6.77×10⁻¹	0.1	No
CNTN2	CNTN2	Interaction: Age	-	7.17×10⁻¹	1.00×10⁰	0.1	No
CNTN2	CNTN2	Diabetes	0.01 (-0.05; 0.06)	8.12×10⁻¹	9.77×10⁻¹	0.1	No
CNTN2	CNTN2	No Diabetes	0.02 (-0.01; 0.05)	1.88×10⁻¹	4.71×10⁻¹	0.1	No
CNTN2	CNTN2	Interaction: Diabetes	-	7.54×10⁻¹	1.00×10⁰	0.1	No
GSTT2	GSTT2B	Female	-0.02 (-0.05; 0.02)	2.84×10⁻¹	7.83×10⁻¹	0.1	No
GSTT2	GSTT2B	Male	-0.01 (-0.03; 0.01)	4.12×10⁻¹	6.62×10⁻¹	0.1	No
GSTT2	GSTT2B	Interaction: Sex	-	6.27×10⁻¹	1.00×10⁰	0.1	No
GSTT2	GSTT2B	<65	-0.01 (-0.04; 0.02)	3.41×10⁻¹	9.33×10⁻¹	0.1	No
GSTT2	GSTT2B	>=65	-0.01 (-0.03; 0.01)	4.63×10⁻¹	7.28×10⁻¹	0.1	No
GSTT2	GSTT2B	Interaction: Age	-	1.00×10⁰	1.00×10⁰	0.1	No
GSTT2	GSTT2B	Diabetes	0.02 (-0.01; 0.05)	1.99×10⁻¹	9.77×10⁻¹	0.1	No
GSTT2	GSTT2B	No Diabetes	-0.02 (-0.04; 0)	4.27×10⁻²	2.57×10⁻¹	0.1	No
GSTT2	GSTT2B	Interaction: Diabetes	-	2.97×10⁻²	9.79×10⁻¹	0.1	No
DNJA4	DNAJA4	Female	-0.03 (-0.13; 0.08)	5.93×10⁻¹	9.69×10⁻¹	0.1	No
DNJA4	DNAJA4	Male	-0.03 (-0.08; 0.03)	3.59×10⁻¹	6.44×10⁻¹	0.1	No
DNJA4	DNAJA4	Interaction: Sex	-	1.00×10⁰	1.00×10⁰	0.1	No
DNJA4	DNAJA4	<65	-0.05 (-0.13; 0.04)	2.66×10⁻¹	8.49×10⁻¹	0.1	No
DNJA4	DNAJA4	>=65	-0.02 (-0.08; 0.04)	6.18×10⁻¹	8.72×10⁻¹	0.1	No
DNJA4	DNAJA4	Interaction: Age	-	5.72×10⁻¹	1.00×10⁰	0.1	No
DNJA4	DNAJA4	Diabetes	-0.04 (-0.13; 0.06)	4.42×10⁻¹	9.77×10⁻¹	0.1	No
DNJA4	DNAJA4	No Diabetes	-0.02 (-0.08; 0.03)	4.27×10⁻¹	6.76×10⁻¹	0.1	No
DNJA4	DNAJA4	Interaction: Diabetes	-	7.21×10⁻¹	1.00×10⁰	0.1	No
FCG2A	FCGR2A	Female	0.03 (-0.06; 0.11)	5.05×10⁻¹	9.29×10⁻¹	0.1	No
FCG2A	FCGR2A	Male	0.02 (-0.03; 0.08)	3.74×10⁻¹	6.51×10⁻¹	0.1	No
FCG2A	FCGR2A	Interaction: Sex	-	8.46×10⁻¹	1.00×10⁰	0.1	No
FCG2A	FCGR2A	<65	0 (-0.08; 0.08)	9.64×10⁻¹	9.91×10⁻¹	0.1	No
FCG2A	FCGR2A	>=65	0.04 (-0.01; 0.09)	1.59×10⁻¹	4.55×10⁻¹	0.1	No
FCG2A	FCGR2A	Interaction: Age	-	4.06×10⁻¹	1.00×10⁰	0.1	No
FCG2A	FCGR2A	Diabetes	-0.01 (-0.1; 0.08)	7.63×10⁻¹	9.77×10⁻¹	0.1	No
FCG2A	FCGR2A	No Diabetes	0.04 (-0.01; 0.09)	1.68×10⁻¹	4.51×10⁻¹	0.1	No
FCG2A	FCGR2A	Interaction: Diabetes	-	3.41×10⁻¹	1.00×10⁰	0.1	No
NCTR3	NCR3	Female	0 (-0.01; 0.01)	8.90×10⁻¹	9.69×10⁻¹	0.1	No
NCTR3	NCR3	Male	0 (0; 0.01)	2.37×10⁻¹	5.93×10⁻¹	0.1	No
NCTR3	NCR3	Interaction: Sex	-	1.00×10⁰	1.00×10⁰	0.1	No
NCTR3	NCR3	<65	0 (-0.01; 0.01)	5.74×10⁻¹	9.33×10⁻¹	0.1	No
NCTR3	NCR3	>=65	0 (0; 0.01)	2.84×10⁻¹	5.69×10⁻¹	0.1	No
NCTR3	NCR3	Interaction: Age	-	1.00×10⁰	1.00×10⁰	0.1	No
NCTR3	NCR3	Diabetes	0 (-0.01; 0.01)	5.85×10⁻¹	9.77×10⁻¹	0.1	No
NCTR3	NCR3	No Diabetes	0 (0; 0.01)	3.76×10⁻¹	6.51×10⁻¹	0.1	No
NCTR3	NCR3	Interaction: Diabetes	-	1.00×10⁰	1.00×10⁰	0.1	No
A2MG	A2M	Female	-0.01 (-0.16; 0.15)	9.45×10⁻¹	9.71×10⁻¹	0.1	No
A2MG	A2M	Male	-0.05 (-0.13; 0.04)	2.94×10⁻¹	6.24×10⁻¹	0.1	No
A2MG	A2M	Interaction: Sex	-	6.57×10⁻¹	1.00×10⁰	0.1	No
A2MG	A2M	<65	0.05 (-0.08; 0.19)	4.35×10⁻¹	9.33×10⁻¹	0.1	No
A2MG	A2M	>=65	-0.09 (-0.18; 0.01)	6.43×10⁻²	3.42×10⁻¹	0.1	No
A2MG	A2M	Interaction: Age	-	9.65×10⁻²	1.00×10⁰	0.1	No
A2MG	A2M	Diabetes	-0.04 (-0.18; 0.1)	5.60×10⁻¹	9.77×10⁻¹	0.1	No
A2MG	A2M	No Diabetes	-0.04 (-0.13; 0.05)	3.50×10⁻¹	6.21×10⁻¹	0.1	No
A2MG	A2M	Interaction: Diabetes	-	1.00×10⁰	1.00×10⁰	0.1	No
UGDH	UGDH	Female	-0.01 (-0.04; 0.03)	7.50×10⁻¹	9.69×10⁻¹	0.1	No
UGDH	UGDH	Male	0.01 (-0.01; 0.03)	1.87×10⁻¹	5.74×10⁻¹	0.1	No
UGDH	UGDH	Interaction: Sex	-	3.31×10⁻¹	1.00×10⁰	0.1	No
UGDH	UGDH	<65	0.01 (-0.02; 0.04)	5.95×10⁻¹	9.33×10⁻¹	0.1	No
UGDH	UGDH	>=65	0.01 (-0.01; 0.03)	3.88×10⁻¹	6.77×10⁻¹	0.1	No
UGDH	UGDH	Interaction: Age	-	1.00×10⁰	1.00×10⁰	0.1	No
UGDH	UGDH	Diabetes	0.01 (-0.02; 0.05)	4.57×10⁻¹	9.77×10⁻¹	0.1	No
UGDH	UGDH	No Diabetes	0.01 (-0.01; 0.03)	5.99×10⁻¹	8.49×10⁻¹	0.1	No
UGDH	UGDH	Interaction: Diabetes	-	1.00×10⁰	1.00×10⁰	0.1	No
CATH	CTSH	Female	-0.02 (-0.21; 0.18)	8.67×10⁻¹	9.69×10⁻¹	0.1	No
CATH	CTSH	Male	0.07 (-0.03; 0.17)	1.89×10⁻¹	5.74×10⁻¹	0.1	No
CATH	CTSH	Interaction: Sex	-	4.21×10⁻¹	1.00×10⁰	0.1	No
CATH	CTSH	<65	0.03 (-0.13; 0.19)	7.45×10⁻¹	9.54×10⁻¹	0.1	No
CATH	CTSH	>=65	0.06 (-0.05; 0.17)	2.60×10⁻¹	5.69×10⁻¹	0.1	No
CATH	CTSH	Interaction: Age	-	7.62×10⁻¹	1.00×10⁰	0.1	No
CATH	CTSH	Diabetes	0.07 (-0.1; 0.25)	4.09×10⁻¹	9.77×10⁻¹	0.1	No
CATH	CTSH	No Diabetes	0.03 (-0.07; 0.14)	5.11×10⁻¹	7.71×10⁻¹	0.1	No
CATH	CTSH	Interaction: Diabetes	-	7.01×10⁻¹	1.00×10⁰	0.1	No
CATD	CTSD	Female	0.02 (-0.23; 0.26)	9.00×10⁻¹	9.69×10⁻¹	0.1	No
CATD	CTSD	Male	0.07 (-0.06; 0.2)	2.90×10⁻¹	6.24×10⁻¹	0.1	No
CATD	CTSD	Interaction: Sex	-	7.24×10⁻¹	1.00×10⁰	0.1	No
CATD	CTSD	<65	0.05 (-0.15; 0.25)	6.43×10⁻¹	9.33×10⁻¹	0.1	No
CATD	CTSD	>=65	0.07 (-0.07; 0.2)	3.37×10⁻¹	6.23×10⁻¹	0.1	No
CATD	CTSD	Interaction: Age	-	8.71×10⁻¹	1.00×10⁰	0.1	No
CATD	CTSD	Diabetes	0.02 (-0.2; 0.25)	8.38×10⁻¹	9.77×10⁻¹	0.1	No
CATD	CTSD	No Diabetes	0.06 (-0.07; 0.19)	3.35×10⁻¹	6.14×10⁻¹	0.1	No
CATD	CTSD	Interaction: Diabetes	-	7.63×10⁻¹	1.00×10⁰	0.1	No
VITRN	VIT	Female	0.01 (-0.06; 0.08)	8.44×10⁻¹	9.69×10⁻¹	0.1	No
VITRN	VIT	Male	0.02 (-0.02; 0.06)	4.06×10⁻¹	6.62×10⁻¹	0.1	No
VITRN	VIT	Interaction: Sex	-	8.08×10⁻¹	1.00×10⁰	0.1	No
VITRN	VIT	<65	0.01 (-0.04; 0.07)	6.00×10⁻¹	9.33×10⁻¹	0.1	No
VITRN	VIT	>=65	0.02 (-0.02; 0.06)	4.06×10⁻¹	6.98×10⁻¹	0.1	No
VITRN	VIT	Interaction: Age	-	7.73×10⁻¹	1.00×10⁰	0.1	No
VITRN	VIT	Diabetes	0.01 (-0.06; 0.08)	7.72×10⁻¹	9.77×10⁻¹	0.1	No
VITRN	VIT	No Diabetes	0.02 (-0.02; 0.06)	3.33×10⁻¹	6.14×10⁻¹	0.1	No
VITRN	VIT	Interaction: Diabetes	-	8.08×10⁻¹	1.00×10⁰	0.1	No
IBP3	IGFBP3	Female	0.01 (-0.14; 0.16)	8.61×10⁻¹	9.69×10⁻¹	0.1	No
IBP3	IGFBP3	Male	-0.04 (-0.11; 0.04)	3.25×10⁻¹	6.44×10⁻¹	0.1	No
IBP3	IGFBP3	Interaction: Sex	-	5.59×10⁻¹	1.00×10⁰	0.1	No
IBP3	IGFBP3	<65	0.08 (-0.03; 0.19)	1.69×10⁻¹	8.24×10⁻¹	0.1	No
IBP3	IGFBP3	>=65	-0.09 (-0.17; -0.01)	3.17×10⁻²	2.32×10⁻¹	0.1	No
IBP3	IGFBP3	Interaction: Age	-	1.43×10⁻²	9.79×10⁻¹	0.1	No
IBP3	IGFBP3	Diabetes	-0.01 (-0.14; 0.12)	8.98×10⁻¹	9.95×10⁻¹	0.1	No
IBP3	IGFBP3	No Diabetes	-0.04 (-0.12; 0.04)	2.92×10⁻¹	5.63×10⁻¹	0.1	No
IBP3	IGFBP3	Interaction: Diabetes	-	7.00×10⁻¹	1.00×10⁰	0.1	No
K6PF	PFKM	Female	0 (-0.03; 0.04)	8.59×10⁻¹	9.69×10⁻¹	0.1	No
K6PF	PFKM	Male	-0.01 (-0.03; 0.01)	3.26×10⁻¹	6.44×10⁻¹	0.1	No
K6PF	PFKM	Interaction: Sex	-	6.27×10⁻¹	1.00×10⁰	0.1	No
K6PF	PFKM	<65	-0.01 (-0.04; 0.02)	6.58×10⁻¹	9.33×10⁻¹	0.1	No
K6PF	PFKM	>=65	-0.01 (-0.03; 0.01)	4.13×10⁻¹	7.00×10⁻¹	0.1	No
K6PF	PFKM	Interaction: Age	-	1.00×10⁰	1.00×10⁰	0.1	No
K6PF	PFKM	Diabetes	-0.03 (-0.07; 0)	3.36×10⁻²	9.23×10⁻¹	0.1	No
K6PF	PFKM	No Diabetes	0 (-0.02; 0.02)	9.62×10⁻¹	9.89×10⁻¹	0.1	No
K6PF	PFKM	Interaction: Diabetes	-	1.45×10⁻¹	1.00×10⁰	0.1	No
CO4A	C4B	Female	0.04 (-0.01; 0.08)	9.40×10⁻²	5.38×10⁻¹	0.1	No
CO4A	C4B	Male	0 (-0.03; 0.03)	9.28×10⁻¹	9.56×10⁻¹	0.1	No
CO4A	C4B	Interaction: Sex	-	1.47×10⁻¹	1.00×10⁰	0.1	No
CO4A	C4B	<65	0.03 (-0.01; 0.08)	1.49×10⁻¹	8.24×10⁻¹	0.1	No
CO4A	C4B	>=65	0 (-0.03; 0.03)	9.26×10⁻¹	9.61×10⁻¹	0.1	No
CO4A	C4B	Interaction: Age	-	2.77×10⁻¹	1.00×10⁰	0.1	No
CO4A	C4B	Diabetes	0.04 (0; 0.08)	3.28×10⁻²	9.23×10⁻¹	0.1	No
CO4A	C4B	No Diabetes	0 (-0.03; 0.03)	9.77×10⁻¹	9.89×10⁻¹	0.1	No
CO4A	C4B	Interaction: Diabetes	-	1.17×10⁻¹	1.00×10⁰	0.1	No
PGFRB	PDGFRB	Female	0.02 (-0.15; 0.19)	8.23×10⁻¹	9.69×10⁻¹	0.1	No
PGFRB	PDGFRB	Male	-0.05 (-0.13; 0.04)	2.95×10⁻¹	6.24×10⁻¹	0.1	No
PGFRB	PDGFRB	Interaction: Sex	-	4.70×10⁻¹	1.00×10⁰	0.1	No
PGFRB	PDGFRB	<65	0.01 (-0.13; 0.14)	9.36×10⁻¹	9.76×10⁻¹	0.1	No
PGFRB	PDGFRB	>=65	-0.05 (-0.15; 0.04)	2.58×10⁻¹	5.69×10⁻¹	0.1	No
PGFRB	PDGFRB	Interaction: Age	-	4.76×10⁻¹	1.00×10⁰	0.1	No
PGFRB	PDGFRB	Diabetes	0.02 (-0.13; 0.17)	8.11×10⁻¹	9.77×10⁻¹	0.1	No
PGFRB	PDGFRB	No Diabetes	-0.05 (-0.14; 0.03)	2.28×10⁻¹	4.92×10⁻¹	0.1	No
PGFRB	PDGFRB	Interaction: Diabetes	-	4.26×10⁻¹	1.00×10⁰	0.1	No
FCG2B	FCGR2B	Female	0.03 (-0.12; 0.18)	6.71×10⁻¹	9.69×10⁻¹	0.1	No
FCG2B	FCGR2B	Male	0.04 (-0.04; 0.12)	3.61×10⁻¹	6.44×10⁻¹	0.1	No
FCG2B	FCGR2B	Interaction: Sex	-	9.08×10⁻¹	1.00×10⁰	0.1	No
FCG2B	FCGR2B	<65	-0.06 (-0.19; 0.07)	3.98×10⁻¹	9.33×10⁻¹	0.1	No
FCG2B	FCGR2B	>=65	0.08 (0; 0.16)	6.35×10⁻²	3.42×10⁻¹	0.1	No
FCG2B	FCGR2B	Interaction: Age	-	7.22×10⁻²	1.00×10⁰	0.1	No
FCG2B	FCGR2B	Diabetes	0.05 (-0.09; 0.19)	4.61×10⁻¹	9.77×10⁻¹	0.1	No
FCG2B	FCGR2B	No Diabetes	0.02 (-0.06; 0.1)	6.29×10⁻¹	8.65×10⁻¹	0.1	No
FCG2B	FCGR2B	Interaction: Diabetes	-	7.15×10⁻¹	1.00×10⁰	0.1	No
FAAA	FAH	Female	0.01 (-0.09; 0.12)	7.95×10⁻¹	9.69×10⁻¹	0.1	No
FAAA	FAH	Male	0.02 (-0.03; 0.08)	4.15×10⁻¹	6.62×10⁻¹	0.1	No
FAAA	FAH	Interaction: Sex	-	8.69×10⁻¹	1.00×10⁰	0.1	No
FAAA	FAH	<65	0.06 (-0.04; 0.15)	2.26×10⁻¹	8.30×10⁻¹	0.1	No
FAAA	FAH	>=65	0.01 (-0.06; 0.07)	8.60×10⁻¹	9.52×10⁻¹	0.1	No
FAAA	FAH	Interaction: Age	-	3.95×10⁻¹	1.00×10⁰	0.1	No
FAAA	FAH	Diabetes	-0.02 (-0.12; 0.08)	6.72×10⁻¹	9.77×10⁻¹	0.1	No
FAAA	FAH	No Diabetes	0.03 (-0.02; 0.09)	2.51×10⁻¹	5.13×10⁻¹	0.1	No
FAAA	FAH	Interaction: Diabetes	-	3.91×10⁻¹	1.00×10⁰	0.1	No
CNTN5	CNTN5	Female	-0.05 (-0.15; 0.05)	3.60×10⁻¹	8.38×10⁻¹	0.1	No
CNTN5	CNTN5	Male	-0.01 (-0.06; 0.05)	8.18×10⁻¹	9.19×10⁻¹	0.1	No
CNTN5	CNTN5	Interaction: Sex	-	4.92×10⁻¹	1.00×10⁰	0.1	No
CNTN5	CNTN5	<65	0.02 (-0.06; 0.11)	5.76×10⁻¹	9.33×10⁻¹	0.1	No
CNTN5	CNTN5	>=65	-0.05 (-0.11; 0.01)	1.39×10⁻¹	4.50×10⁻¹	0.1	No
CNTN5	CNTN5	Interaction: Age	-	1.87×10⁻¹	1.00×10⁰	0.1	No
CNTN5	CNTN5	Diabetes	-0.05 (-0.14; 0.04)	2.59×10⁻¹	9.77×10⁻¹	0.1	No
CNTN5	CNTN5	No Diabetes	-0.01 (-0.06; 0.05)	8.31×10⁻¹	9.47×10⁻¹	0.1	No
CNTN5	CNTN5	Interaction: Diabetes	-	4.57×10⁻¹	1.00×10⁰	0.1	No
SHANK3	SHANK3	Female	0.02 (-0.05; 0.09)	5.53×10⁻¹	9.51×10⁻¹	0.1	No
SHANK3	SHANK3	Male	0.01 (-0.03; 0.05)	5.98×10⁻¹	8.23×10⁻¹	0.1	No
SHANK3	SHANK3	Interaction: Sex	-	8.08×10⁻¹	1.00×10⁰	0.1	No
SHANK3	SHANK3	<65	-0.01 (-0.06; 0.05)	8.47×10⁻¹	9.60×10⁻¹	0.1	No
SHANK3	SHANK3	>=65	0.03 (-0.02; 0.07)	2.29×10⁻¹	5.48×10⁻¹	0.1	No
SHANK3	SHANK3	Interaction: Age	-	2.70×10⁻¹	1.00×10⁰	0.1	No
SHANK3	SHANK3	Diabetes	0.05 (-0.02; 0.11)	1.76×10⁻¹	9.77×10⁻¹	0.1	No
SHANK3	SHANK3	No Diabetes	0 (-0.04; 0.04)	8.44×10⁻¹	9.47×10⁻¹	0.1	No
SHANK3	SHANK3	Interaction: Diabetes	-	1.99×10⁻¹	1.00×10⁰	0.1	No
LAMC2	LAMC2	Female	0.02 (-0.03; 0.07)	4.43×10⁻¹	9.29×10⁻¹	0.1	No
LAMC2	LAMC2	Male	0.01 (-0.02; 0.04)	6.30×10⁻¹	8.27×10⁻¹	0.1	No
LAMC2	LAMC2	Interaction: Sex	-	7.37×10⁻¹	1.00×10⁰	0.1	No
LAMC2	LAMC2	<65	0.02 (-0.03; 0.07)	3.80×10⁻¹	9.33×10⁻¹	0.1	No
LAMC2	LAMC2	>=65	0.01 (-0.03; 0.04)	7.38×10⁻¹	9.01×10⁻¹	0.1	No
LAMC2	LAMC2	Interaction: Age	-	7.48×10⁻¹	1.00×10⁰	0.1	No
LAMC2	LAMC2	Diabetes	-0.04 (-0.09; 0)	7.77×10⁻²	9.77×10⁻¹	0.1	No
LAMC2	LAMC2	No Diabetes	0.03 (0; 0.06)	6.20×10⁻²	2.99×10⁻¹	0.1	No
LAMC2	LAMC2	Interaction: Diabetes	-	1.12×10⁻²	9.79×10⁻¹	0.1	No
APOL3	APOL3	Female	-0.08 (-0.18; 0.02)	1.03×10⁻¹	5.38×10⁻¹	0.1	No
APOL3	APOL3	Male	0 (-0.06; 0.05)	9.46×10⁻¹	9.56×10⁻¹	0.1	No
APOL3	APOL3	Interaction: Sex	-	1.69×10⁻¹	1.00×10⁰	0.1	No
APOL3	APOL3	<65	0.01 (-0.07; 0.09)	8.04×10⁻¹	9.54×10⁻¹	0.1	No
APOL3	APOL3	>=65	-0.03 (-0.09; 0.02)	2.52×10⁻¹	5.69×10⁻¹	0.1	No
APOL3	APOL3	Interaction: Age	-	4.19×10⁻¹	1.00×10⁰	0.1	No
APOL3	APOL3	Diabetes	-0.04 (-0.13; 0.06)	4.44×10⁻¹	9.77×10⁻¹	0.1	No
APOL3	APOL3	No Diabetes	-0.02 (-0.07; 0.04)	5.55×10⁻¹	8.25×10⁻¹	0.1	No
APOL3	APOL3	Interaction: Diabetes	-	7.21×10⁻¹	1.00×10⁰	0.1	No
SPA12	SERPINA12	Female	0 (-0.03; 0.02)	8.48×10⁻¹	9.69×10⁻¹	0.1	No
SPA12	SERPINA12	Male	-0.01 (-0.02; 0.01)	4.96×10⁻¹	7.13×10⁻¹	0.1	No
SPA12	SERPINA12	Interaction: Sex	-	5.01×10⁻¹	1.00×10⁰	0.1	No
SPA12	SERPINA12	<65	-0.01 (-0.03; 0.01)	2.72×10⁻¹	8.49×10⁻¹	0.1	No
SPA12	SERPINA12	>=65	0 (-0.02; 0.01)	7.68×10⁻¹	9.01×10⁻¹	0.1	No
SPA12	SERPINA12	Interaction: Age	-	4.33×10⁻¹	1.00×10⁰	0.1	No
SPA12	SERPINA12	Diabetes	0 (-0.04; 0.03)	8.00×10⁻¹	9.77×10⁻¹	0.1	No
SPA12	SERPINA12	No Diabetes	0 (-0.02; 0.01)	4.87×10⁻¹	7.44×10⁻¹	0.1	No
SPA12	SERPINA12	Interaction: Diabetes	-	1.00×10⁰	1.00×10⁰	0.1	No
PSG5	PSG5	Female	0.01 (-0.04; 0.06)	6.89×10⁻¹	9.69×10⁻¹	0.1	No
PSG5	PSG5	Male	-0.01 (-0.04; 0.02)	3.59×10⁻¹	6.44×10⁻¹	0.1	No
PSG5	PSG5	Interaction: Sex	-	5.01×10⁻¹	1.00×10⁰	0.1	No
PSG5	PSG5	<65	-0.02 (-0.06; 0.02)	3.87×10⁻¹	9.33×10⁻¹	0.1	No
PSG5	PSG5	>=65	-0.01 (-0.04; 0.03)	7.11×10⁻¹	9.01×10⁻¹	0.1	No
PSG5	PSG5	Interaction: Age	-	7.12×10⁻¹	1.00×10⁰	0.1	No
PSG5	PSG5	Diabetes	-0.04 (-0.09; 0)	7.79×10⁻²	9.77×10⁻¹	0.1	No
PSG5	PSG5	No Diabetes	0 (-0.03; 0.03)	8.76×10⁻¹	9.59×10⁻¹	0.1	No
PSG5	PSG5	Interaction: Diabetes	-	1.47×10⁻¹	1.00×10⁰	0.1	No
B4GT1	B4GALT1	Female	0 (-0.07; 0.07)	9.61×10⁻¹	9.79×10⁻¹	0.1	No
B4GT1	B4GALT1	Male	-0.02 (-0.06; 0.02)	3.63×10⁻¹	6.44×10⁻¹	0.1	No
B4GT1	B4GALT1	Interaction: Sex	-	6.27×10⁻¹	1.00×10⁰	0.1	No
B4GT1	B4GALT1	<65	-0.01 (-0.07; 0.05)	7.98×10⁻¹	9.54×10⁻¹	0.1	No
B4GT1	B4GALT1	>=65	-0.01 (-0.06; 0.03)	5.05×10⁻¹	7.50×10⁻¹	0.1	No
B4GT1	B4GALT1	Interaction: Age	-	1.00×10⁰	1.00×10⁰	0.1	No
B4GT1	B4GALT1	Diabetes	0.02 (-0.04; 0.09)	4.87×10⁻¹	9.77×10⁻¹	0.1	No
B4GT1	B4GALT1	No Diabetes	-0.02 (-0.07; 0.02)	2.24×10⁻¹	4.92×10⁻¹	0.1	No
B4GT1	B4GALT1	Interaction: Diabetes	-	3.21×10⁻¹	1.00×10⁰	0.1	No
MTHSD	MTHFSD	Female	-0.03 (-0.11; 0.05)	5.15×10⁻¹	9.29×10⁻¹	0.1	No
MTHSD	MTHFSD	Male	-0.01 (-0.06; 0.03)	6.10×10⁻¹	8.27×10⁻¹	0.1	No
MTHSD	MTHFSD	Interaction: Sex	-	6.69×10⁻¹	1.00×10⁰	0.1	No
MTHSD	MTHFSD	<65	0.01 (-0.06; 0.08)	7.51×10⁻¹	9.54×10⁻¹	0.1	No
MTHSD	MTHFSD	>=65	-0.03 (-0.08; 0.02)	2.74×10⁻¹	5.69×10⁻¹	0.1	No
MTHSD	MTHFSD	Interaction: Age	-	3.62×10⁻¹	1.00×10⁰	0.1	No
MTHSD	MTHFSD	Diabetes	0.01 (-0.07; 0.08)	8.75×10⁻¹	9.95×10⁻¹	0.1	No
MTHSD	MTHFSD	No Diabetes	-0.02 (-0.07; 0.03)	3.83×10⁻¹	6.51×10⁻¹	0.1	No
MTHSD	MTHFSD	Interaction: Diabetes	-	5.14×10⁻¹	1.00×10⁰	0.1	No
IDI2	IDI2	Female	0.02 (-0.03; 0.06)	5.09×10⁻¹	9.29×10⁻¹	0.1	No
IDI2	IDI2	Male	-0.01 (-0.04; 0.01)	2.73×10⁻¹	6.24×10⁻¹	0.1	No
IDI2	IDI2	Interaction: Sex	-	2.53×10⁻¹	1.00×10⁰	0.1	No
IDI2	IDI2	<65	0 (-0.04; 0.03)	8.09×10⁻¹	9.54×10⁻¹	0.1	No
IDI2	IDI2	>=65	-0.01 (-0.04; 0.02)	4.74×10⁻¹	7.28×10⁻¹	0.1	No
IDI2	IDI2	Interaction: Age	-	6.71×10⁻¹	1.00×10⁰	0.1	No
IDI2	IDI2	Diabetes	-0.01 (-0.04; 0.02)	4.22×10⁻¹	9.77×10⁻¹	0.1	No
IDI2	IDI2	No Diabetes	-0.01 (-0.03; 0.02)	5.65×10⁻¹	8.28×10⁻¹	0.1	No
IDI2	IDI2	Interaction: Diabetes	-	1.00×10⁰	1.00×10⁰	0.1	No
PLTP	PLTP	Female	-0.03 (-0.24; 0.19)	8.12×10⁻¹	9.69×10⁻¹	0.1	No
PLTP	PLTP	Male	0.05 (-0.06; 0.17)	3.60×10⁻¹	6.44×10⁻¹	0.1	No
PLTP	PLTP	Interaction: Sex	-	5.20×10⁻¹	1.00×10⁰	0.1	No
PLTP	PLTP	<65	0.02 (-0.16; 0.2)	8.08×10⁻¹	9.54×10⁻¹	0.1	No
PLTP	PLTP	>=65	0.05 (-0.08; 0.17)	4.68×10⁻¹	7.28×10⁻¹	0.1	No
PLTP	PLTP	Interaction: Age	-	7.88×10⁻¹	1.00×10⁰	0.1	No
PLTP	PLTP	Diabetes	0.07 (-0.14; 0.28)	4.99×10⁻¹	9.77×10⁻¹	0.1	No
PLTP	PLTP	No Diabetes	0.02 (-0.1; 0.14)	7.61×10⁻¹	9.40×10⁻¹	0.1	No
PLTP	PLTP	Interaction: Diabetes	-	6.85×10⁻¹	1.00×10⁰	0.1	No
TLR1	TLR1	Female	-0.01 (-0.11; 0.09)	8.93×10⁻¹	9.69×10⁻¹	0.1	No
TLR1	TLR1	Male	0.03 (-0.03; 0.09)	3.79×10⁻¹	6.51×10⁻¹	0.1	No
TLR1	TLR1	Interaction: Sex	-	5.01×10⁻¹	1.00×10⁰	0.1	No
TLR1	TLR1	<65	-0.02 (-0.12; 0.07)	6.08×10⁻¹	9.33×10⁻¹	0.1	No
TLR1	TLR1	>=65	0.04 (-0.02; 0.1)	2.22×10⁻¹	5.48×10⁻¹	0.1	No
TLR1	TLR1	Interaction: Age	-	2.95×10⁻¹	1.00×10⁰	0.1	No
TLR1	TLR1	Diabetes	0.01 (-0.1; 0.12)	8.37×10⁻¹	9.77×10⁻¹	0.1	No
TLR1	TLR1	No Diabetes	0.01 (-0.05; 0.07)	6.38×10⁻¹	8.67×10⁻¹	0.1	No
TLR1	TLR1	Interaction: Diabetes	-	1.00×10⁰	1.00×10⁰	0.1	No
CAH1	CA1	Female	0 (-0.08; 0.09)	9.25×10⁻¹	9.69×10⁻¹	0.1	No
CAH1	CA1	Male	-0.01 (-0.05; 0.03)	5.89×10⁻¹	8.20×10⁻¹	0.1	No
CAH1	CA1	Interaction: Sex	-	8.35×10⁻¹	1.00×10⁰	0.1	No
CAH1	CA1	<65	-0.07 (-0.13; -0.01)	2.59×10⁻²	4.26×10⁻¹	0.1	No
CAH1	CA1	>=65	0.02 (-0.02; 0.07)	3.65×10⁻¹	6.58×10⁻¹	0.1	No
CAH1	CA1	Interaction: Age	-	1.87×10⁻²	9.79×10⁻¹	0.1	No
CAH1	CA1	Diabetes	-0.03 (-0.1; 0.05)	4.50×10⁻¹	9.77×10⁻¹	0.1	No
CAH1	CA1	No Diabetes	0 (-0.05; 0.04)	8.89×10⁻¹	9.59×10⁻¹	0.1	No
CAH1	CA1	Interaction: Diabetes	-	5.01×10⁻¹	1.00×10⁰	0.1	No
GAPR1	GLIPR2	Female	0.01 (-0.14; 0.15)	9.44×10⁻¹	9.71×10⁻¹	0.1	No
GAPR1	GLIPR2	Male	0.03 (-0.05; 0.11)	4.38×10⁻¹	6.72×10⁻¹	0.1	No
GAPR1	GLIPR2	Interaction: Sex	-	8.13×10⁻¹	1.00×10⁰	0.1	No
GAPR1	GLIPR2	<65	0.03 (-0.09; 0.16)	6.21×10⁻¹	9.33×10⁻¹	0.1	No
GAPR1	GLIPR2	>=65	0.01 (-0.07; 0.1)	7.44×10⁻¹	9.01×10⁻¹	0.1	No
GAPR1	GLIPR2	Interaction: Age	-	7.95×10⁻¹	1.00×10⁰	0.1	No
GAPR1	GLIPR2	Diabetes	0.03 (-0.1; 0.16)	6.69×10⁻¹	9.77×10⁻¹	0.1	No
GAPR1	GLIPR2	No Diabetes	0.01 (-0.07; 0.09)	7.35×10⁻¹	9.19×10⁻¹	0.1	No
GAPR1	GLIPR2	Interaction: Diabetes	-	7.97×10⁻¹	1.00×10⁰	0.1	No
ARK72	AKR7A2	Female	-0.01 (-0.15; 0.12)	8.56×10⁻¹	9.69×10⁻¹	0.1	No
ARK72	AKR7A2	Male	0.03 (-0.04; 0.11)	3.55×10⁻¹	6.44×10⁻¹	0.1	No
ARK72	AKR7A2	Interaction: Sex	-	6.12×10⁻¹	1.00×10⁰	0.1	No
ARK72	AKR7A2	<65	0.07 (-0.04; 0.19)	1.96×10⁻¹	8.24×10⁻¹	0.1	No
ARK72	AKR7A2	>=65	-0.01 (-0.09; 0.06)	7.55×10⁻¹	9.01×10⁻¹	0.1	No
ARK72	AKR7A2	Interaction: Age	-	2.53×10⁻¹	1.00×10⁰	0.1	No
ARK72	AKR7A2	Diabetes	0.01 (-0.11; 0.14)	8.13×10⁻¹	9.77×10⁻¹	0.1	No
ARK72	AKR7A2	No Diabetes	0.02 (-0.06; 0.09)	6.88×10⁻¹	8.91×10⁻¹	0.1	No
ARK72	AKR7A2	Interaction: Diabetes	-	8.93×10⁻¹	1.00×10⁰	0.1	No
MAX	MAX	Female	-0.02 (-0.16; 0.12)	7.78×10⁻¹	9.69×10⁻¹	0.1	No
MAX	MAX	Male	-0.02 (-0.09; 0.06)	7.04×10⁻¹	8.60×10⁻¹	0.1	No
MAX	MAX	Interaction: Sex	-	1.00×10⁰	1.00×10⁰	0.1	No
MAX	MAX	<65	0.03 (-0.09; 0.15)	6.34×10⁻¹	9.33×10⁻¹	0.1	No
MAX	MAX	>=65	-0.04 (-0.12; 0.04)	3.09×10⁻¹	5.96×10⁻¹	0.1	No
MAX	MAX	Interaction: Age	-	3.41×10⁻¹	1.00×10⁰	0.1	No
MAX	MAX	Diabetes	-0.04 (-0.18; 0.11)	6.30×10⁻¹	9.77×10⁻¹	0.1	No
MAX	MAX	No Diabetes	-0.02 (-0.09; 0.06)	6.77×10⁻¹	8.91×10⁻¹	0.1	No
MAX	MAX	Interaction: Diabetes	-	8.10×10⁻¹	1.00×10⁰	0.1	No
FINC	FN1	Female	0 (-0.17; 0.16)	9.80×10⁻¹	9.80×10⁻¹	0.1	No
FINC	FN1	Male	-0.02 (-0.1; 0.06)	6.29×10⁻¹	8.27×10⁻¹	0.1	No
FINC	FN1	Interaction: Sex	-	8.31×10⁻¹	1.00×10⁰	0.1	No
FINC	FN1	<65	0.01 (-0.11; 0.13)	8.29×10⁻¹	9.54×10⁻¹	0.1	No
FINC	FN1	>=65	-0.03 (-0.12; 0.05)	4.38×10⁻¹	7.08×10⁻¹	0.1	No
FINC	FN1	Interaction: Age	-	5.94×10⁻¹	1.00×10⁰	0.1	No
FINC	FN1	Diabetes	0.02 (-0.12; 0.16)	7.83×10⁻¹	9.77×10⁻¹	0.1	No
FINC	FN1	No Diabetes	-0.04 (-0.12; 0.05)	4.04×10⁻¹	6.63×10⁻¹	0.1	No
FINC	FN1	Interaction: Diabetes	-	4.73×10⁻¹	1.00×10⁰	0.1	No
KNG1	KNG1	Female	-0.07 (-0.14; 0.01)	1.06×10⁻¹	5.38×10⁻¹	0.1	No
KNG1	KNG1	Male	0.01 (-0.04; 0.05)	7.46×10⁻¹	8.83×10⁻¹	0.1	No
KNG1	KNG1	Interaction: Sex	-	7.30×10⁻²	1.00×10⁰	0.1	No
KNG1	KNG1	<65	-0.05 (-0.11; 0.02)	1.41×10⁻¹	8.24×10⁻¹	0.1	No
KNG1	KNG1	>=65	0.01 (-0.04; 0.06)	6.71×10⁻¹	8.93×10⁻¹	0.1	No
KNG1	KNG1	Interaction: Age	-	1.52×10⁻¹	1.00×10⁰	0.1	No
KNG1	KNG1	Diabetes	-0.03 (-0.1; 0.05)	4.50×10⁻¹	9.77×10⁻¹	0.1	No
KNG1	KNG1	No Diabetes	0 (-0.05; 0.04)	8.41×10⁻¹	9.47×10⁻¹	0.1	No
KNG1	KNG1	Interaction: Diabetes	-	5.01×10⁻¹	1.00×10⁰	0.1	No
I15RA	IL15RA	Female	0.01 (-0.08; 0.1)	7.82×10⁻¹	9.69×10⁻¹	0.1	No
I15RA	IL15RA	Male	0.01 (-0.03; 0.06)	5.22×10⁻¹	7.36×10⁻¹	0.1	No
I15RA	IL15RA	Interaction: Sex	-	1.00×10⁰	1.00×10⁰	0.1	No
I15RA	IL15RA	<65	0.02 (-0.05; 0.08)	6.37×10⁻¹	9.33×10⁻¹	0.1	No
I15RA	IL15RA	>=65	0.01 (-0.04; 0.06)	7.48×10⁻¹	9.01×10⁻¹	0.1	No
I15RA	IL15RA	Interaction: Age	-	8.11×10⁻¹	1.00×10⁰	0.1	No
I15RA	IL15RA	Diabetes	0.01 (-0.07; 0.09)	7.78×10⁻¹	9.77×10⁻¹	0.1	No
I15RA	IL15RA	No Diabetes	0.01 (-0.04; 0.05)	7.16×10⁻¹	9.16×10⁻¹	0.1	No
I15RA	IL15RA	Interaction: Diabetes	-	1.00×10⁰	1.00×10⁰	0.1	No
ADIPO	ADIPOQ	Female	-0.03 (-0.06; -0.01)	1.61×10⁻²	3.53×10⁻¹	0.1	No
ADIPO	ADIPOQ	Male	0 (-0.01; 0.02)	7.15×10⁻¹	8.65×10⁻¹	0.1	No
ADIPO	ADIPOQ	Interaction: Sex	-	4.37×10⁻²	1.00×10⁰	0.1	No
ADIPO	ADIPOQ	<65	-0.01 (-0.04; 0.01)	2.83×10⁻¹	8.49×10⁻¹	0.1	No
ADIPO	ADIPOQ	>=65	0 (-0.02; 0.02)	8.48×10⁻¹	9.52×10⁻¹	0.1	No
ADIPO	ADIPOQ	Interaction: Age	-	5.40×10⁻¹	1.00×10⁰	0.1	No
ADIPO	ADIPOQ	Diabetes	0.01 (-0.02; 0.04)	5.47×10⁻¹	9.77×10⁻¹	0.1	No
ADIPO	ADIPOQ	No Diabetes	-0.01 (-0.02; 0.01)	3.85×10⁻¹	6.51×10⁻¹	0.1	No
ADIPO	ADIPOQ	Interaction: Diabetes	-	2.43×10⁻¹	1.00×10⁰	0.1	No
DS13A	DUSP13	Female	0 (-0.01; 0.01)	7.60×10⁻¹	9.69×10⁻¹	0.1	No
DS13A	DUSP13	Male	0 (-0.01; 0.01)	4.97×10⁻¹	7.13×10⁻¹	0.1	No
DS13A	DUSP13	Interaction: Sex	-	1.00×10⁰	1.00×10⁰	0.1	No
DS13A	DUSP13	<65	0 (-0.02; 0.01)	6.42×10⁻¹	9.33×10⁻¹	0.1	No
DS13A	DUSP13	>=65	0 (-0.01; 0.01)	8.38×10⁻¹	9.52×10⁻¹	0.1	No
DS13A	DUSP13	Interaction: Age	-	1.00×10⁰	1.00×10⁰	0.1	No
DS13A	DUSP13	Diabetes	-0.01 (-0.03; 0.02)	6.58×10⁻¹	9.77×10⁻¹	0.1	No
DS13A	DUSP13	No Diabetes	0 (-0.01; 0.01)	9.25×10⁻¹	9.78×10⁻¹	0.1	No
DS13A	DUSP13	Interaction: Diabetes	-	4.67×10⁻¹	1.00×10⁰	0.1	No
SERPH	SERPINH1	Female	0.07 (-0.05; 0.2)	2.43×10⁻¹	7.83×10⁻¹	0.1	No
SERPH	SERPINH1	Male	0 (-0.07; 0.06)	9.56×10⁻¹	9.56×10⁻¹	0.1	No
SERPH	SERPINH1	Interaction: Sex	-	3.30×10⁻¹	1.00×10⁰	0.1	No
SERPH	SERPINH1	<65	0.08 (-0.02; 0.19)	1.24×10⁻¹	8.24×10⁻¹	0.1	No
SERPH	SERPINH1	>=65	-0.02 (-0.09; 0.05)	5.39×10⁻¹	7.81×10⁻¹	0.1	No
SERPH	SERPINH1	Interaction: Age	-	1.20×10⁻¹	1.00×10⁰	0.1	No
SERPH	SERPINH1	Diabetes	0.03 (-0.08; 0.14)	6.03×10⁻¹	9.77×10⁻¹	0.1	No
SERPH	SERPINH1	No Diabetes	0.01 (-0.06; 0.08)	8.05×10⁻¹	9.47×10⁻¹	0.1	No
SERPH	SERPINH1	Interaction: Diabetes	-	7.64×10⁻¹	1.00×10⁰	0.1	No
PA2GA	PLA2G2A	Female	-0.04 (-0.12; 0.04)	3.06×10⁻¹	7.83×10⁻¹	0.1	No
PA2GA	PLA2G2A	Male	0.02 (-0.03; 0.07)	4.24×10⁻¹	6.67×10⁻¹	0.1	No
PA2GA	PLA2G2A	Interaction: Sex	-	2.13×10⁻¹	1.00×10⁰	0.1	No
PA2GA	PLA2G2A	<65	0.06 (0; 0.13)	6.53×10⁻²	5.98×10⁻¹	0.1	No
PA2GA	PLA2G2A	>=65	-0.02 (-0.07; 0.03)	4.36×10⁻¹	7.08×10⁻¹	0.1	No
PA2GA	PLA2G2A	Interaction: Age	-	5.59×10⁻²	1.00×10⁰	0.1	No
PA2GA	PLA2G2A	Diabetes	0.02 (-0.06; 0.1)	5.90×10⁻¹	9.77×10⁻¹	0.1	No
PA2GA	PLA2G2A	No Diabetes	0.01 (-0.04; 0.05)	7.96×10⁻¹	9.47×10⁻¹	0.1	No
PA2GA	PLA2G2A	Interaction: Diabetes	-	8.31×10⁻¹	1.00×10⁰	0.1	No
TIMP4	TIMP4	Female	0.04 (-0.02; 0.1)	2.06×10⁻¹	7.60×10⁻¹	0.1	No
TIMP4	TIMP4	Male	0 (-0.04; 0.03)	8.92×10⁻¹	9.53×10⁻¹	0.1	No
TIMP4	TIMP4	Interaction: Sex	-	2.59×10⁻¹	1.00×10⁰	0.1	No
TIMP4	TIMP4	<65	0.03 (-0.02; 0.07)	2.43×10⁻¹	8.49×10⁻¹	0.1	No
TIMP4	TIMP4	>=65	-0.01 (-0.04; 0.03)	7.71×10⁻¹	9.01×10⁻¹	0.1	No
TIMP4	TIMP4	Interaction: Age	-	1.69×10⁻¹	1.00×10⁰	0.1	No
TIMP4	TIMP4	Diabetes	0.01 (-0.04; 0.06)	6.63×10⁻¹	9.77×10⁻¹	0.1	No
TIMP4	TIMP4	No Diabetes	0 (-0.03; 0.04)	8.84×10⁻¹	9.59×10⁻¹	0.1	No
TIMP4	TIMP4	Interaction: Diabetes	-	7.48×10⁻¹	1.00×10⁰	0.1	No
CC126	CCDC126	Female	0.04 (-0.04; 0.12)	2.91×10⁻¹	7.83×10⁻¹	0.1	No
CC126	CCDC126	Male	0 (-0.05; 0.04)	8.20×10⁻¹	9.19×10⁻¹	0.1	No
CC126	CCDC126	Interaction: Sex	-	3.93×10⁻¹	1.00×10⁰	0.1	No
CC126	CCDC126	<65	0.07 (0; 0.14)	4.36×10⁻²	4.80×10⁻¹	0.1	No
CC126	CCDC126	>=65	-0.02 (-0.07; 0.02)	2.98×10⁻¹	5.85×10⁻¹	0.1	No
CC126	CCDC126	Interaction: Age	-	3.40×10⁻²	1.00×10⁰	0.1	No
CC126	CCDC126	Diabetes	0 (-0.08; 0.07)	9.52×10⁻¹	9.95×10⁻¹	0.1	No
CC126	CCDC126	No Diabetes	0.01 (-0.03; 0.06)	5.86×10⁻¹	8.48×10⁻¹	0.1	No
CC126	CCDC126	Interaction: Diabetes	-	8.23×10⁻¹	1.00×10⁰	0.1	No
MOTI	MLN	Female	0 (-0.02; 0.01)	4.93×10⁻¹	9.29×10⁻¹	0.1	No
MOTI	MLN	Male	0 (0; 0)	2.05×10⁻¹	5.75×10⁻¹	0.1	No
MOTI	MLN	Interaction: Sex	-	1.00×10⁰	1.00×10⁰	0.1	No
MOTI	MLN	<65	0 (0; 0)	7.84×10⁻¹	9.54×10⁻¹	0.1	No
MOTI	MLN	>=65	0 (-0.01; 0)	7.39×10⁻¹	9.01×10⁻¹	0.1	No
MOTI	MLN	Interaction: Age	-	1.00×10⁰	1.00×10⁰	0.1	No
MOTI	MLN	Diabetes	0 (-0.02; 0.01)	7.22×10⁻¹	9.77×10⁻¹	0.1	No
MOTI	MLN	No Diabetes	0 (0; 0)	7.98×10⁻¹	9.47×10⁻¹	0.1	No
MOTI	MLN	Interaction: Diabetes	-	1.00×10⁰	1.00×10⁰	0.1	No
TS101	TSG101	Female	-0.04 (-0.09; 0)	5.86×10⁻²	4.61×10⁻¹	0.1	No
TS101	TSG101	Male	0.01 (-0.01; 0.03)	4.77×10⁻¹	7.13×10⁻¹	0.1	No
TS101	TSG101	Interaction: Sex	-	4.66×10⁻²	1.00×10⁰	0.1	No
TS101	TSG101	<65	-0.01 (-0.05; 0.02)	4.28×10⁻¹	9.33×10⁻¹	0.1	No
TS101	TSG101	>=65	0 (-0.02; 0.03)	9.00×10⁻¹	9.52×10⁻¹	0.1	No
TS101	TSG101	Interaction: Age	-	6.49×10⁻¹	1.00×10⁰	0.1	No
TS101	TSG101	Diabetes	0 (-0.05; 0.04)	8.44×10⁻¹	9.77×10⁻¹	0.1	No
TS101	TSG101	No Diabetes	-0.01 (-0.03; 0.02)	6.10×10⁻¹	8.49×10⁻¹	0.1	No
TS101	TSG101	Interaction: Diabetes	-	7.03×10⁻¹	1.00×10⁰	0.1	No
PZP	PZP	Female	-0.06 (-0.14; 0.03)	1.75×10⁻¹	7.60×10⁻¹	0.1	No
PZP	PZP	Male	0.01 (-0.03; 0.06)	4.99×10⁻¹	7.13×10⁻¹	0.1	No
PZP	PZP	Interaction: Sex	-	1.54×10⁻¹	1.00×10⁰	0.1	No
PZP	PZP	<65	0 (-0.06; 0.07)	8.99×10⁻¹	9.76×10⁻¹	0.1	No
PZP	PZP	>=65	-0.01 (-0.06; 0.03)	6.26×10⁻¹	8.72×10⁻¹	0.1	No
PZP	PZP	Interaction: Age	-	8.04×10⁻¹	1.00×10⁰	0.1	No
PZP	PZP	Diabetes	0 (-0.07; 0.07)	9.44×10⁻¹	9.95×10⁻¹	0.1	No
PZP	PZP	No Diabetes	-0.01 (-0.05; 0.04)	8.16×10⁻¹	9.47×10⁻¹	0.1	No
PZP	PZP	Interaction: Diabetes	-	8.14×10⁻¹	1.00×10⁰	0.1	No
MDGA1	MDGA1	Female	0.01 (-0.07; 0.09)	7.91×10⁻¹	9.69×10⁻¹	0.1	No
MDGA1	MDGA1	Male	-0.01 (-0.06; 0.04)	6.70×10⁻¹	8.34×10⁻¹	0.1	No
MDGA1	MDGA1	Interaction: Sex	-	6.78×10⁻¹	1.00×10⁰	0.1	No
MDGA1	MDGA1	<65	-0.07 (-0.14; 0)	4.81×10⁻²	4.81×10⁻¹	0.1	No
MDGA1	MDGA1	>=65	0.03 (-0.02; 0.08)	2.84×10⁻¹	5.69×10⁻¹	0.1	No
MDGA1	MDGA1	Interaction: Age	-	2.27×10⁻²	9.79×10⁻¹	0.1	No
MDGA1	MDGA1	Diabetes	0.04 (-0.03; 0.12)	2.68×10⁻¹	9.77×10⁻¹	0.1	No
MDGA1	MDGA1	No Diabetes	-0.02 (-0.07; 0.02)	3.42×10⁻¹	6.17×10⁻¹	0.1	No
MDGA1	MDGA1	Interaction: Diabetes	-	1.79×10⁻¹	1.00×10⁰	0.1	No
C1S	C1S	Female	0.01 (-0.1; 0.11)	9.21×10⁻¹	9.69×10⁻¹	0.1	No
C1S	C1S	Male	-0.01 (-0.07; 0.05)	8.27×10⁻¹	9.19×10⁻¹	0.1	No
C1S	C1S	Interaction: Sex	-	7.46×10⁻¹	1.00×10⁰	0.1	No
C1S	C1S	<65	0.02 (-0.08; 0.11)	7.42×10⁻¹	9.54×10⁻¹	0.1	No
C1S	C1S	>=65	-0.02 (-0.08; 0.05)	6.35×10⁻¹	8.73×10⁻¹	0.1	No
C1S	C1S	Interaction: Age	-	4.96×10⁻¹	1.00×10⁰	0.1	No
C1S	C1S	Diabetes	0.04 (-0.06; 0.14)	4.31×10⁻¹	9.77×10⁻¹	0.1	No
C1S	C1S	No Diabetes	-0.03 (-0.09; 0.04)	4.15×10⁻¹	6.72×10⁻¹	0.1	No
C1S	C1S	Interaction: Diabetes	-	2.50×10⁻¹	1.00×10⁰	0.1	No
PCOC1	PCOLCE	Female	-0.01 (-0.11; 0.1)	8.91×10⁻¹	9.69×10⁻¹	0.1	No
PCOC1	PCOLCE	Male	0.01 (-0.04; 0.07)	6.71×10⁻¹	8.34×10⁻¹	0.1	No
PCOC1	PCOLCE	Interaction: Sex	-	7.41×10⁻¹	1.00×10⁰	0.1	No
PCOC1	PCOLCE	<65	0.03 (-0.06; 0.13)	4.65×10⁻¹	9.33×10⁻¹	0.1	No
PCOC1	PCOLCE	>=65	-0.01 (-0.07; 0.05)	7.55×10⁻¹	9.01×10⁻¹	0.1	No
PCOC1	PCOLCE	Interaction: Age	-	4.85×10⁻¹	1.00×10⁰	0.1	No
PCOC1	PCOLCE	Diabetes	0.04 (-0.06; 0.13)	4.15×10⁻¹	9.77×10⁻¹	0.1	No
PCOC1	PCOLCE	No Diabetes	-0.01 (-0.07; 0.05)	7.74×10⁻¹	9.45×10⁻¹	0.1	No
PCOC1	PCOLCE	Interaction: Diabetes	-	3.83×10⁻¹	1.00×10⁰	0.1	No
APOF	APOF	Female	-0.06 (-0.11; 0)	3.85×10⁻²	3.53×10⁻¹	0.1	No
APOF	APOF	Male	0.03 (-0.01; 0.06)	1.96×10⁻¹	5.74×10⁻¹	0.1	No
APOF	APOF	Interaction: Sex	-	6.81×10⁻³	9.79×10⁻¹	0.1	No
APOF	APOF	<65	0.02 (-0.04; 0.08)	4.75×10⁻¹	9.33×10⁻¹	0.1	No
APOF	APOF	>=65	-0.01 (-0.04; 0.03)	7.78×10⁻¹	9.01×10⁻¹	0.1	No
APOF	APOF	Interaction: Age	-	3.97×10⁻¹	1.00×10⁰	0.1	No
APOF	APOF	Diabetes	0 (-0.06; 0.06)	9.85×10⁻¹	9.95×10⁻¹	0.1	No
APOF	APOF	No Diabetes	0 (-0.03; 0.04)	8.54×10⁻¹	9.49×10⁻¹	0.1	No
APOF	APOF	Interaction: Diabetes	-	1.00×10⁰	1.00×10⁰	0.1	No
ARLY	ASL	Female	-0.01 (-0.09; 0.07)	8.04×10⁻¹	9.69×10⁻¹	0.1	No
ARLY	ASL	Male	0 (-0.05; 0.04)	9.19×10⁻¹	9.56×10⁻¹	0.1	No
ARLY	ASL	Interaction: Sex	-	8.31×10⁻¹	1.00×10⁰	0.1	No
ARLY	ASL	<65	-0.01 (-0.08; 0.06)	8.22×10⁻¹	9.54×10⁻¹	0.1	No
ARLY	ASL	>=65	0 (-0.04; 0.04)	9.97×10⁻¹	9.97×10⁻¹	0.1	No
ARLY	ASL	Interaction: Age	-	8.08×10⁻¹	1.00×10⁰	0.1	No
ARLY	ASL	Diabetes	0.05 (-0.02; 0.12)	1.81×10⁻¹	9.77×10⁻¹	0.1	No
ARLY	ASL	No Diabetes	-0.02 (-0.06; 0.03)	3.99×10⁻¹	6.63×10⁻¹	0.1	No
ARLY	ASL	Interaction: Diabetes	-	9.92×10⁻²	1.00×10⁰	0.1	No
PLXB2	PLXNB2	Female	0.05 (-0.13; 0.24)	5.77×10⁻¹	9.61×10⁻¹	0.1	No
PLXB2	PLXNB2	Male	0 (-0.1; 0.1)	9.49×10⁻¹	9.56×10⁻¹	0.1	No
PLXB2	PLXNB2	Interaction: Sex	-	6.41×10⁻¹	1.00×10⁰	0.1	No
PLXB2	PLXNB2	<65	0.01 (-0.14; 0.16)	9.19×10⁻¹	9.76×10⁻¹	0.1	No
PLXB2	PLXNB2	>=65	0.01 (-0.1; 0.11)	8.85×10⁻¹	9.52×10⁻¹	0.1	No
PLXB2	PLXNB2	Interaction: Age	-	1.00×10⁰	1.00×10⁰	0.1	No
PLXB2	PLXNB2	Diabetes	0.07 (-0.11; 0.24)	4.46×10⁻¹	9.77×10⁻¹	0.1	No
PLXB2	PLXNB2	No Diabetes	-0.02 (-0.12; 0.08)	7.32×10⁻¹	9.19×10⁻¹	0.1	No
PLXB2	PLXNB2	Interaction: Diabetes	-	3.81×10⁻¹	1.00×10⁰	0.1	No
CD8A	CD8A	Female	0.05 (-0.03; 0.13)	1.94×10⁻¹	7.60×10⁻¹	0.1	No
CD8A	CD8A	Male	-0.01 (-0.05; 0.04)	8.25×10⁻¹	9.19×10⁻¹	0.1	No
CD8A	CD8A	Interaction: Sex	-	2.00×10⁻¹	1.00×10⁰	0.1	No
CD8A	CD8A	<65	-0.01 (-0.08; 0.06)	7.74×10⁻¹	9.54×10⁻¹	0.1	No
CD8A	CD8A	>=65	0.01 (-0.04; 0.06)	6.74×10⁻¹	8.93×10⁻¹	0.1	No
CD8A	CD8A	Interaction: Age	-	6.49×10⁻¹	1.00×10⁰	0.1	No
CD8A	CD8A	Diabetes	-0.02 (-0.1; 0.06)	5.85×10⁻¹	9.77×10⁻¹	0.1	No
CD8A	CD8A	No Diabetes	0.01 (-0.03; 0.06)	6.02×10⁻¹	8.49×10⁻¹	0.1	No
CD8A	CD8A	Interaction: Diabetes	-	5.22×10⁻¹	1.00×10⁰	0.1	No
WBP2	WBP2	Female	-0.01 (-0.09; 0.08)	8.53×10⁻¹	9.69×10⁻¹	0.1	No
WBP2	WBP2	Male	0.01 (-0.04; 0.05)	7.71×10⁻¹	9.02×10⁻¹	0.1	No
WBP2	WBP2	Interaction: Sex	-	6.84×10⁻¹	1.00×10⁰	0.1	No
WBP2	WBP2	<65	0 (-0.07; 0.07)	9.99×10⁻¹	9.99×10⁻¹	0.1	No
WBP2	WBP2	>=65	0 (-0.04; 0.05)	8.72×10⁻¹	9.52×10⁻¹	0.1	No
WBP2	WBP2	Interaction: Age	-	1.00×10⁰	1.00×10⁰	0.1	No
WBP2	WBP2	Diabetes	0 (-0.08; 0.08)	9.36×10⁻¹	9.95×10⁻¹	0.1	No
WBP2	WBP2	No Diabetes	0 (-0.05; 0.05)	9.89×10⁻¹	9.89×10⁻¹	0.1	No
WBP2	WBP2	Interaction: Diabetes	-	1.00×10⁰	1.00×10⁰	0.1	No
FA11	F11	Female	-0.04 (-0.11; 0.03)	2.23×10⁻¹	7.83×10⁻¹	0.1	No
FA11	F11	Male	0.01 (-0.03; 0.04)	6.50×10⁻¹	8.34×10⁻¹	0.1	No
FA11	F11	Interaction: Sex	-	2.10×10⁻¹	1.00×10⁰	0.1	No
FA11	F11	<65	-0.01 (-0.07; 0.05)	7.12×10⁻¹	9.54×10⁻¹	0.1	No
FA11	F11	>=65	0 (-0.04; 0.04)	9.25×10⁻¹	9.61×10⁻¹	0.1	No
FA11	F11	Interaction: Age	-	7.86×10⁻¹	1.00×10⁰	0.1	No
FA11	F11	Diabetes	0 (-0.07; 0.07)	9.86×10⁻¹	9.95×10⁻¹	0.1	No
FA11	F11	No Diabetes	0 (-0.04; 0.04)	9.83×10⁻¹	9.89×10⁻¹	0.1	No
FA11	F11	Interaction: Diabetes	-	1.00×10⁰	1.00×10⁰	0.1	No
TR10B	TNFRSF10B	Female	-0.02 (-0.06; 0.03)	4.98×10⁻¹	9.29×10⁻¹	0.1	No
TR10B	TNFRSF10B	Male	0.01 (-0.02; 0.03)	6.31×10⁻¹	8.27×10⁻¹	0.1	No
TR10B	TNFRSF10B	Interaction: Sex	-	2.53×10⁻¹	1.00×10⁰	0.1	No
TR10B	TNFRSF10B	<65	-0.01 (-0.05; 0.04)	8.02×10⁻¹	9.54×10⁻¹	0.1	No
TR10B	TNFRSF10B	>=65	0 (-0.02; 0.03)	8.39×10⁻¹	9.52×10⁻¹	0.1	No
TR10B	TNFRSF10B	Interaction: Age	-	7.03×10⁻¹	1.00×10⁰	0.1	No
TR10B	TNFRSF10B	Diabetes	-0.02 (-0.06; 0.03)	4.46×10⁻¹	9.77×10⁻¹	0.1	No
TR10B	TNFRSF10B	No Diabetes	0.01 (-0.02; 0.03)	6.83×10⁻¹	8.91×10⁻¹	0.1	No
TR10B	TNFRSF10B	Interaction: Diabetes	-	2.53×10⁻¹	1.00×10⁰	0.1	No
APOA5	APOA5	Female	0 (0; 0.01)	2.88×10⁻¹	7.83×10⁻¹	0.1	No
APOA5	APOA5	Male	0 (-0.01; 0)	8.37×10⁻¹	9.21×10⁻¹	0.1	No
APOA5	APOA5	Interaction: Sex	-	1.00×10⁰	1.00×10⁰	0.1	No
APOA5	APOA5	<65	0 (0; 0)	6.07×10⁻¹	9.33×10⁻¹	0.1	No
APOA5	APOA5	>=65	0 (-0.01; 0.01)	9.44×10⁻¹	9.71×10⁻¹	0.1	No
APOA5	APOA5	Interaction: Age	-	1.00×10⁰	1.00×10⁰	0.1	No
APOA5	APOA5	Diabetes	0 (-0.02; 0.02)	9.96×10⁻¹	9.96×10⁻¹	0.1	No
APOA5	APOA5	No Diabetes	0 (0; 0)	4.36×10⁻¹	6.76×10⁻¹	0.1	No
APOA5	APOA5	Interaction: Diabetes	-	1.00×10⁰	1.00×10⁰	0.1	No
NSF1C	NSFL1C	Female	0.02 (-0.11; 0.14)	8.01×10⁻¹	9.69×10⁻¹	0.1	No
NSF1C	NSFL1C	Male	0 (-0.07; 0.07)	9.38×10⁻¹	9.56×10⁻¹	0.1	No
NSF1C	NSFL1C	Interaction: Sex	-	7.84×10⁻¹	1.00×10⁰	0.1	No
NSF1C	NSFL1C	<65	0.03 (-0.08; 0.14)	5.75×10⁻¹	9.33×10⁻¹	0.1	No
NSF1C	NSFL1C	>=65	-0.02 (-0.09; 0.06)	6.43×10⁻¹	8.73×10⁻¹	0.1	No
NSF1C	NSFL1C	Interaction: Age	-	4.62×10⁻¹	1.00×10⁰	0.1	No
NSF1C	NSFL1C	Diabetes	0.01 (-0.12; 0.14)	8.43×10⁻¹	9.77×10⁻¹	0.1	No
NSF1C	NSFL1C	No Diabetes	-0.01 (-0.08; 0.06)	8.31×10⁻¹	9.47×10⁻¹	0.1	No
NSF1C	NSFL1C	Interaction: Diabetes	-	7.91×10⁻¹	1.00×10⁰	0.1	No
CTRB2	CTRB2	Female	-0.01 (-0.05; 0.03)	5.43×10⁻¹	9.48×10⁻¹	0.1	No
CTRB2	CTRB2	Male	0 (-0.02; 0.02)	7.32×10⁻¹	8.76×10⁻¹	0.1	No
CTRB2	CTRB2	Interaction: Sex	-	6.61×10⁻¹	1.00×10⁰	0.1	No
CTRB2	CTRB2	<65	0 (-0.03; 0.03)	8.33×10⁻¹	9.54×10⁻¹	0.1	No
CTRB2	CTRB2	>=65	0 (-0.02; 0.02)	8.86×10⁻¹	9.52×10⁻¹	0.1	No
CTRB2	CTRB2	Interaction: Age	-	1.00×10⁰	1.00×10⁰	0.1	No
CTRB2	CTRB2	Diabetes	-0.01 (-0.03; 0.02)	6.90×10⁻¹	9.77×10⁻¹	0.1	No
CTRB2	CTRB2	No Diabetes	0 (-0.02; 0.02)	9.53×10⁻¹	9.89×10⁻¹	0.1	No
CTRB2	CTRB2	Interaction: Diabetes	-	5.40×10⁻¹	1.00×10⁰	0.1	No
TRYB2	TPSB2	Female	0.02 (-0.07; 0.1)	6.59×10⁻¹	9.69×10⁻¹	0.1	No
TRYB2	TPSB2	Male	-0.01 (-0.06; 0.05)	8.18×10⁻¹	9.19×10⁻¹	0.1	No
TRYB2	TPSB2	Interaction: Sex	-	5.61×10⁻¹	1.00×10⁰	0.1	No
TRYB2	TPSB2	<65	0.01 (-0.07; 0.09)	8.08×10⁻¹	9.54×10⁻¹	0.1	No
TRYB2	TPSB2	>=65	-0.01 (-0.06; 0.04)	7.73×10⁻¹	9.01×10⁻¹	0.1	No
TRYB2	TPSB2	Interaction: Age	-	6.78×10⁻¹	1.00×10⁰	0.1	No
TRYB2	TPSB2	Diabetes	0.03 (-0.07; 0.12)	5.70×10⁻¹	9.77×10⁻¹	0.1	No
TRYB2	TPSB2	No Diabetes	-0.01 (-0.06; 0.04)	6.66×10⁻¹	8.91×10⁻¹	0.1	No
TRYB2	TPSB2	Interaction: Diabetes	-	4.65×10⁻¹	1.00×10⁰	0.1	No
ENTP6	ENTPD6	Female	-0.02 (-0.15; 0.1)	6.94×10⁻¹	9.69×10⁻¹	0.1	No
ENTP6	ENTPD6	Male	0 (-0.06; 0.07)	8.83×10⁻¹	9.53×10⁻¹	0.1	No
ENTP6	ENTPD6	Interaction: Sex	-	7.81×10⁻¹	1.00×10⁰	0.1	No
ENTP6	ENTPD6	<65	0 (-0.11; 0.11)	9.95×10⁻¹	9.99×10⁻¹	0.1	No
ENTP6	ENTPD6	>=65	0 (-0.07; 0.07)	9.83×10⁻¹	9.92×10⁻¹	0.1	No
ENTP6	ENTPD6	Interaction: Age	-	1.00×10⁰	1.00×10⁰	0.1	No
ENTP6	ENTPD6	Diabetes	0.01 (-0.11; 0.12)	9.28×10⁻¹	9.95×10⁻¹	0.1	No
ENTP6	ENTPD6	No Diabetes	0 (-0.07; 0.06)	9.12×10⁻¹	9.74×10⁻¹	0.1	No
ENTP6	ENTPD6	Interaction: Diabetes	-	8.82×10⁻¹	1.00×10⁰	0.1	No
ARL3	ARL3	Female	-0.02 (-0.11; 0.07)	6.62×10⁻¹	9.69×10⁻¹	0.1	No
ARL3	ARL3	Male	0.01 (-0.04; 0.06)	6.56×10⁻¹	8.34×10⁻¹	0.1	No
ARL3	ARL3	Interaction: Sex	-	5.68×10⁻¹	1.00×10⁰	0.1	No
ARL3	ARL3	<65	0 (-0.08; 0.08)	9.73×10⁻¹	9.91×10⁻¹	0.1	No
ARL3	ARL3	>=65	0 (-0.05; 0.05)	9.73×10⁻¹	9.91×10⁻¹	0.1	No
ARL3	ARL3	Interaction: Age	-	1.00×10⁰	1.00×10⁰	0.1	No
ARL3	ARL3	Diabetes	0 (-0.08; 0.09)	9.31×10⁻¹	9.95×10⁻¹	0.1	No
ARL3	ARL3	No Diabetes	0 (-0.05; 0.05)	9.37×10⁻¹	9.82×10⁻¹	0.1	No
ARL3	ARL3	Interaction: Diabetes	-	1.00×10⁰	1.00×10⁰	0.1	No

[truncated: 5 more sheets: Table S10, Table S11, Table S12, Table S13, Table S14]
